# Supplementary material for: Generation and Functional Characteristics of CRISPR/Cas9-Edited PtrPHOTs Triple-Gene Mutants in Poplar
Source: Plants (Basel). 2025 May 13;14(10):1455. doi: 10.3390/plants14101455 (PMC12114965; doi:10.3390/plants14101455)
Supplement: Supplementary file 1 [file plants-14-01455-s001.zip]

Archive with 3 entries (3 files):
- Supplementary Figure1-4.pdf
- Table S1.xlsx
- Table S2.pdf
