# Supplementary material for: Generation and Functional Characteristics of CRISPR/Cas9-Edited PtrPHOTs Triple-Gene Mutants in Poplar
Source: Plants (Basel). 2025 May 13;14(10):1455. doi: 10.3390/plants14101455 (PMC12114965; doi:10.3390/plants14101455)
Supplement: Supplementary file 1 [file plants-14-01455-s001.zip › Table S1.xlsx]

## Sheet: Sheet1
Table S1a. List of the upregulated differentially expressed genes in the ptrphots mutants compared with wild-type plants.
Gene ID	WT_1:fpkm	WT_2:fpkm	WT_3:fpkm	phot_1:fpkm	phot_2:fpkm	phot_3:fpkm	WT_1:read count	WT_2:read count	WT_3:read count	phot_1:read count	phot_2:read count	phot_3:read count	foldChange(phot/WT)	log2FoldChange	pval	padj	Regulation	GO	KEGG	Pfam	Panther	KOG	Arabi_ID	Arabi_symbol	Arabi_Description	BP	CC	MF	Pathway
Potri.001G001000.v3.0	1.49289	1.14513	1.27972	3.47621	2.2811	2.32659	25	15	19	52	38	29	2.004	1.0029	0.006641	0.03554	Up Regulation	-	-	PF14383	PTHR37897,PTHR37897:SF1	-	-	-	-	-	-	-	-
Potri.001G001800.v3.0	1.73892	3.3346	1.71617	5.5967	4.37011	5.84053	8	12	7	23	20	20	2.3006	1.202	0.01925	0.08366	Up Regulation	-	-	-	-	-	-	-	-	-	-	-	-
Potri.001G015500.v3.0	7.35322	7.64514	7.39714	28.3359	29.6762	29.5398	407	331	363	1401	1634	1217	3.8178	1.9327	1e-100	1e-100	Up Regulation	GO:0005515,GO:0055114,GO:0046872,GO:0016702	K00454	PF01477,PF00305	PTHR11771,PTHR11771:SF42	-	AT3G45140.1	ATLOX2,LOX2	lipoxygenase 2	-	-	-	ko00592(alpha-Linolenic acid metabolism);ko00591(Linoleic acid metabolism)
Potri.001G043100.v3.0	186.145	163.135	174.668	399.552	406.295	360.631	2493	1709	2074	4780	5413	3595	2.1707	1.1182	2.159e-73	3.069e-71	Up Regulation	-	-	PF00226	PTHR24078,PTHR24078:SF231	KOG0723	AT1G80920.1	J8	Chaperone DnaJ-domain superfamily protein	-	-	-	-
Potri.001G052300.v3.0	5.06059	6.09989	3.79167	10.3593	10.138	11.5095	140	132	93	256	279	237	2.0939	1.0662	5.692e-11	1.1e-09	Up Regulation	-	K01728	PF00544	PTHR31683,PTHR31683:SF20	-	-	-	Pectin lyase-like superfamily protein	-	-	-	ko00040(Pentose and glucuronate interconversions)
Potri.001G066300.v3.0	7.26517	5.66339	4.99662	13.6876	19.238	16.1884	41	25	25	69	108	68	2.6605	1.4117	4.94e-07	6.331e-06	Up Regulation	-	-	-	-	-	-	-	-	-	-	-	-
Potri.001G067700.v3.0	0.280635	0.489232	0.201429	1.0853	0.512923	0.514131	11	15	7	38	20	15	2.1541	1.1071	0.02943	0.1167	Up Regulation	GO:0046872,GO:0042393	K10638	PF00097,PF02182	PTHR14140	-	AT1G57820.1	ORTH2,VIM1	Zinc finger (C3HC4-type RING finger) family protein	-	-	-	-
Potri.001G070600.v3.0	1.0911	0.73847	1.62882	2.37108	2.25817	2.67308	34	18	45	66	70	62	2.0445	1.0318	0.0006011	0.004428	Up Regulation	GO:0051082,GO:0006457,GO:0005783,GO:0005509	K08054	PF00262	PTHR11073,PTHR11073:SF1	KOG0675	AT5G61790.1	ATCNX1,CNX1	calnexin 1	-	-	-	ko04145(Phagosome);ko04141(Protein processing in endoplasmic reticulum)
Potri.001G082700.v3.0	1.7127	1.25696	0.965884	2.30789	2.455	3.66454	54	31	27	65	77	86	2.065	1.0461	0.0003203	0.002518	Up Regulation	GO:0006355,GO:0005634,GO:0005524,GO:0032502,GO:0006351	-	PF08880,PF08879	PTHR31602,PTHR31602:SF15	-	AT4G24150.1	AtGRF8,GRF8	growth-regulating factor 8	-	-	-	-
Potri.001G130800.v3.0	0.855516	1.09371	0.514637	1.94739	2.32202	1.03444	30	30	16	61	81	27	2.1258	1.088	0.002376	0.01492	Up Regulation	-	-	-	PTHR36890	-	-	-	-	-	-	-	-
Potri.001G133100.v3.0	0.994572	1.27148	0.780374	2.46885	1.95612	2.44001	23	23	16	51	45	42	2.2066	1.1418	0.0009624	0.006727	Up Regulation	GO:0016758,GO:0008152	-	PF00201	PTHR11926,PTHR11926:SF366	-	AT1G78270.1	AtUGT85A4,UGT85A4	UDP-glucosyl transferase 85A4	-	-	-	-
Potri.001G169600.v3.0	0.919619	0.320635	0.377181	1.49745	1.26061	1.68477	11	3	4	16	15	15	2.6033	1.3803	0.02777	0.1113	Up Regulation	-	K09422	PF00249	PTHR10641,PTHR10641:SF558	-	AT5G40330.1	ATMYB23,ATMYBRTF,MYB23	myb domain protein 23	-	-	-	-
Potri.001G175700.v3.0	0.404748	0.344959	0.532605	0.88104	0.655516	1.14797	36	24	42	70	58	76	2.0258	1.0185	0.0006335	0.004648	Up Regulation	GO:0016887,GO:0005524,GO:0016020	-	PF00005,PF08370,PF01061	PTHR19241,PTHR19241:SF219	-	AT1G15520.1	ABCG40,ATABCG40,ATPDR12,PDR12	pleiotropic drug resistance 12	-	-	-	-
Potri.001G176500.v3.0	1.03837	0.730108	0.70271	2.96419	2.2442	1.88329	20	11	12	51	43	27	2.7831	1.4767	0.0002041	0.001667	Up Regulation	GO:0055114,GO:0016491	-	PF14226,PF03171	PTHR10209,PTHR10209:SF182	KOG0143	-	-	2-oxoglutarate (2OG) and Fe(II)-dependent oxygenase superfamily protein	-	-	-	-
Potri.001G187500.v3.0	0.557345	0.979718	0.471476	1.48185	2.52121	1.49757	8	11	6	19	36	16	2.7259	1.4467	0.005653	0.03107	Up Regulation	GO:0006355,GO:0003700	K09286	PF00847	PTHR31985,PTHR31985:SF23	-	AT5G11590.1	TINY2	Integrase-type DNA-binding superfamily protein	-	-	-	-
Potri.001G212100.v3.0	0	0	0.246813	0.734904	0.549929	0.88196	0	0	2	6	5	6	8.5444	3.095	0.02545	1	Up Regulation	GO:0008270,GO:0005515	K10664	PF13639	PTHR14155	-	AT3G16720.1	ATL2,TL2	TOXICOS EN LEVADURA 2	-	-	-	-
Potri.001G229700.v3.0	15.9546	14.9501	13.5332	33.2395	29.4108	29.0274	367	269	276	683	673	497	2.0114	1.0082	5.676999999999999e-22	2.149e-20	Up Regulation	GO:0043565,GO:0006355,GO:0003700,GO:0003677	K09338	PF02183,PF00046	PTHR24326,PTHR24326:SF140	KOG0483	AT5G06710.1	HAT14	homeobox from Arabidopsis thaliana	-	-	-	-
Potri.001G231300.v3.0	46.1482	47.454	55.4456	114.414	108.16	108.668	368	296	392	815	858	645	2.1703	1.1179	1.112e-32	6.135e-31	Up Regulation	-	-	-	PTHR11527,PTHR11527:SF161	-	-	-	-	-	-	-	-
Potri.001G240600.v3.0	0.686795	0.508324	0.856184	1.09258	2.10753	1.8454	19	11	21	27	58	38	2.3878	1.2557	0.0014	0.009383	Up Regulation	GO:0006508,GO:0004190	-	PF14543,PF14541	PTHR13683,PTHR13683:SF268	KOG1339	-	-	Eukaryotic aspartyl protease family protein	-	-	-	-
Potri.001G254100.v3.0	3.59204	2.82594	3.11654	11.7543	9.86051	12.0647	26	16	20	76	71	65	3.4182	1.7732	8.314e-09	1.318e-07	Up Regulation	-	-	PF02704	PTHR23201,PTHR23201:SF8	-	-	-	Gibberellin-regulated family protein	-	-	-	-
Potri.001G262900.v3.0	0.761373	0.343538	0.606184	1.60441	1.35065	0.661874	17	6	12	32	30	11	2.0481	1.0343	0.0388	0.1438	Up Regulation	GO:0005515	-	PF00646	PTHR32133,PTHR32133:SF107	-	-	-	F-box family protein	-	-	GO:0005515//protein binding;	-
Potri.001G270500.v3.0	0.514811	0.48264	0.193553	1.15264	0.586514	1.10663	15	11	5	30	17	24	2.3145	1.2107	0.0175	0.07785	Up Regulation	GO:0055114,GO:0020037,GO:0016705,GO:0005506	-	PF00067	PTHR24286,PTHR24286:SF74	KOG0157	AT1G12740.1	CYP87A2	cytochrome P450, family 87, subfamily A, polypeptide 2	-	-	-	-
Potri.001G295700.v3.0	0	0	0	0.352659	0.237506	0.105807	0	0	0	4	3	1	13.9301	3.8001	0.0465	1	Up Regulation	-	-	PF03195	PTHR31304,PTHR31304:SF1	-	AT3G49940.1	LBD38	LOB domain-containing protein 38	-	-	-	-
Potri.001G307500.v3.0	0.0396651	0	0	0.266425	0.239239	0.213158	1	0	0	6	6	4	14.593	3.8672	0.01157	1	Up Regulation	GO:0071949	-	PF01494	PTHR13789,PTHR13789:SF234	KOG2614	-	-	FAD/NAD(P)-binding oxidoreductase family protein	-	-	GO:0071949//FAD binding;	-
Potri.001G311700.v3.0	51.4868	51.4366	53.8007	156.939	141.973	156.927	938	733	869	2554	2573	2128	2.8376	1.5046	1e-100	1e-100	Up Regulation	-	-	PF04674	PTHR31279,PTHR31279:SF12	-	AT5G64260.1	EXL2	EXORDIUM like 2	-	-	-	-
Potri.001G318400.v3.0	0	0	0	0.195712	0.0878708	0.176155	0	0	0	4	2	3	16.4085	4.0364	0.02515	1	Up Regulation	GO:0005515	-	PF07734,PF00646	PTHR32133,PTHR32133:SF89	-	-	-	F-box family protein	-	-	GO:0005515//protein binding;	-
Potri.001G319200.v3.0	0.477321	0.469398	0.496961	1.23312	0.701284	1.92382	13	10	12	30	19	39	2.5814	1.3682	0.003647	0.02152	Up Regulation	GO:0016747	-	PF02458	PTHR31642,PTHR31642:SF22	-	-	-	HXXXD-type acyl-transferase family protein	-	-	GO:0016747//acyltransferase activity, transferring groups other than amino-acyl groups;	-
Potri.001G331700.v3.0	11.283	10.0229	12.1882	24.0316	24.2899	25.0508	544	378	521	1035	1165	899	2.133	1.0929	8.17e-38	5.29e-36	Up Regulation	GO:0055085,GO:0016020,GO:0006821,GO:0005247	K05016	PF00654	PTHR11689,PTHR11689:SF67	-	AT3G27170.1	ATCLC-B,CLC-B	chloride channel B	-	-	-	-
Potri.001G345400.v3.0	0.0323459	0.0413517	0.0364833	0.144842	0.162578	0.304194	1	1	1	4	5	7	5.4041	2.4341	0.04661	1	Up Regulation	GO:0005515	K11790	PF00400	PTHR22852	KOG0321	-	-	Transducin/WD40 repeat-like superfamily protein	-	-	GO:0005515//protein binding;	-
Potri.001G352100.v3.0	11.4032	11.2305	11.528	23.0254	24.5394	23.3773	270	208	242	487	578	412	2.0266	1.0191	1.062e-21	3.9870000000000003e-20	Up Regulation	GO:0016021,GO:0005215	-	PF16913	PTHR31376,PTHR31376:SF17	-	AT4G18210.1	ATPUP10,PUP10	purine permease 10	-	-	-	-
Potri.001G374200.v3.0	0.932965	0.627749	0.664611	1.97893	1.38211	1.58328	19	10	12	36	28	24	2.1465	1.102	0.01029	0.0509	Up Regulation	GO:0043565,GO:0006355,GO:0003700	-	PF00170	PTHR13301,PTHR13301:SF52	-	AT3G58120.1	ATBZIP61,BZIP61	Basic-leucine zipper (bZIP) transcription factor family protein	-	-	-	-
Potri.001G387700.v3.0	0.28047	0.40338	0.316345	1.45216	1.30398	0.753617	8	9	8	37	37	16	3.4765	1.7976	0.0002372	0.001913	Up Regulation	-	-	PF04859	PTHR31161,PTHR31161:SF5	-	-	-	Plant protein of unknown function (DUF641)	-	-	-	-
Potri.001G393000.v3.0	0.468458	0.47911	0.528378	1.15374	0.84765	1.76223	10	8	10	22	18	28	2.4669	1.3027	0.009981	0.04965	Up Regulation	-	K03843	PF00534	PTHR12526,PTHR12526:SF389	KOG0853	-	-	UDP-Glycosyltransferase superfamily protein	-	-	-	ko00513(Various types of N-glycan biosynthesis);ko00510(N-Glycan biosynthesis)
Potri.001G395700.v3.0	4.05006	4.96014	4.76004	10.3252	8.45054	10.8824	119	114	124	271	247	238	2.1051	1.0739	8.604e-12	1.777e-10	Up Regulation	GO:0016747	-	PF02458	PTHR31625,PTHR31625:SF5	-	-	-	HXXXD-type acyl-transferase family protein	-	-	GO:0016747//acyltransferase activity, transferring groups other than amino-acyl groups;	-
Potri.001G401600.v3.0	2.14837	2.18106	1.6392	4.88084	4.57337	3.56544	34	27	23	69	72	42	2.1362	1.0951	0.0002822	0.002237	Up Regulation	-	K10666	PF13923	PTHR12313,PTHR12313:SF2	KOG0823	AT4G27470.1	ATRMA3,RMA3	RING membrane-anchor 3	-	-	-	ko04141(Protein processing in endoplasmic reticulum)
Potri.001G416500.v3.0	3.1699	4.1972	3.57536	8.61811	9.10439	7.30067	28	29	28	68	80	48	2.2522	1.1714	5.648e-05	0.0005167	Up Regulation	GO:0045454,GO:0015035,GO:0006662	-	PF00085	PTHR10438,PTHR10438:SF242	KOG0907	AT1G11530.1	ATCXXS1,CXXS1	C-terminal cysteine residue is changed to a serine 1	-	-	-	-
Potri.001G439200.v3.0	0.806476	0.441865	0.454816	1.87015	1.44769	2.24437	14	6	7	29	25	29	3.1215	1.6423	0.0007267	0.005249	Up Regulation	-	-	PF13920	PTHR10044,PTHR10044:SF107	KOG1100	-	-	SBP (S-ribonuclease binding protein) family protein	-	-	-	-
Potri.001G439600.v3.0	1.78458	1.91148	2.01284	4.42754	3.87879	4.34152	37	31	37	82	80	67	2.1624	1.1126	2.303e-05	0.0002284	Up Regulation	-	K19042	PF13920	PTHR10044,PTHR10044:SF107	KOG1100	-	-	SBP (S-ribonuclease binding protein) family protein	-	-	-	-
Potri.001G439800.v3.0	1.67203	0.534392	0.235738	3.97759	2.73132	5.6159	8	2	1	17	13	20	4.7169	2.2379	0.001703	0.01114	Up Regulation	-	-	-	-	-	-	-	-	-	-	-	-
Potri.001G453800.v3.0	1.20202	1.05647	1.27103	3.86869	1.66145	1.71582	16	11	15	46	22	17	2.003	1.0022	0.03006	0.1186	Up Regulation	GO:0008270,GO:0005515	-	PF13639	PTHR14155,PTHR14155:SF74	-	-	-	RING/U-box superfamily protein	-	-	-	-
Potri.001G459200.v3.0	10.9603	11.029	11.3234	25.124	23.3319	25.2842	357	281	327	731	756	613	2.1587	1.1101	3.201e-32	1.7390000000000002e-30	Up Regulation	GO:0055114,GO:0050660,GO:0016491	-	PF08031,PF01565	PTHR32448,PTHR32448:SF16	-	-	-	FAD-binding Berberine family protein	-	-	-	-
Potri.001G467300.v3.0	0.178493	0.304252	0.184547	0.516199	0.418669	0.83931	12	16	11	31	28	42	2.6056	1.3816	0.001514	0.01006	Up Regulation	GO:0006468,GO:0005524,GO:0004672,GO:0005515	-	PF08263,PF00069,PF13855	PTHR27000,PTHR27000:SF186	KOG1187	-	-	Leucine-rich receptor-like protein kinase family protein	-	-	-	-
Potri.002G003800.v3.0	0	0	0.060685	0.42162	0.162256	0.144568	0	0	1	7	3	2	10.9238	3.4494	0.03618	1	Up Regulation	-	-	PF03479	PTHR31100,PTHR31100:SF5	-	AT1G76500.1	AHL29,SOB3	Predicted AT-hook DNA-binding family protein	-	-	-	-
Potri.002G008900.v3.0	0.945063	0.604095	1.06595	5.28989	3.80009	1.5871	4	2	4	20	16	5	3.9777	1.9919	0.00862	0.04411	Up Regulation	-	-	-	-	-	-	-	-	-	-	-	-
Potri.002G025400.v3.0	0.14395	0.230036	0.365316	0.805745	0.940586	0.290093	4	5	9	20	26	6	2.7387	1.4535	0.02272	0.09537	Up Regulation	GO:0055114,GO:0020037,GO:0016705,GO:0005506	-	PF00067	PTHR24298,PTHR24298:SF86	-	AT3G26320.1	CYP71B36	cytochrome P450, family 71, subfamily B, polypeptide 36	-	-	-	-
Potri.002G028100.v3.0	0.840994	0.744331	0.875598	2.96926	2.14603	2.34664	13	9	12	41	33	27	2.9496	1.5605	0.0002666	0.002129	Up Regulation	-	-	-	-	-	-	-	-	-	-	-	-
Potri.002G045000.v3.0	14.3461	16.4646	13.1471	28.8352	29.6621	31.7579	176	158	143	316	362	290	2.0073	1.0053	5.051e-14	1.226e-12	Up Regulation	GO:0006355,GO:0005634	K14484	PF02309	PTHR31734,PTHR31734:SF8	-	AT5G43700.1	ATAUX2-11,IAA4	AUX/IAA transcriptional regulator family protein	-	-	-	ko04075(Plant hormone signal transduction)
Potri.002G054500.v3.0	1.214	1.05315	1.32038	2.76664	2.65867	2.4465	28	19	27	57	61	42	2.1374	1.0959	0.0004809	0.003639	Up Regulation	-	-	-	PTHR33736,PTHR33736:SF1	-	-	-	F-box family protein	-	-	-	-
Potri.002G094900.v3.0	3.99869	4.07978	4.46679	8.78072	11.5179	9.40133	104	83	103	204	298	182	2.3154	1.2113	3.658e-13	8.399e-12	Up Regulation	-	-	PF05678	PTHR33179,PTHR33179:SF5	-	-	-	VQ motif-containing protein	-	-	-	-
Potri.002G113400.v3.0	2.17365	1.92975	1.77065	4.19077	5.28054	5.2727	36	25	26	62	87	65	2.4402	1.287	6.038e-06	6.614e-05	Up Regulation	GO:0043565,GO:0006355,GO:0003700,GO:0003677	K09338	PF02183,PF00046	PTHR24326,PTHR24326:SF284	KOG0483	AT4G37790.1	HAT22	Homeobox-leucine zipper protein family	-	-	-	-
Potri.002G113700.v3.0	0.598673	0.235495	0.727192	1.03108	1.4351	1.60862	13	4	14	20	31	26	2.5022	1.3232	0.007048	0.03739	Up Regulation	-	K09422	PF00249	PTHR10641,PTHR10641:SF654	KOG0048	AT5G65790.1	ATMYB68,MYB68	myb domain protein 68	-	-	-	-
Potri.002G118200.v3.0	0.301895	0.540329	0.681021	1.28427	1.39601	0.892304	5	7	10	19	23	11	2.3271	1.2185	0.03248	0.1257	Up Regulation	-	-	-	PTHR35275,PTHR35275:SF1	-	AT1G59590.1	ZCF37	ZCF37	-	-	-	-
Potri.002G128400.v3.0	0.483859	0.237914	0.419807	0.916672	0.63606	1.0501	13	5	10	22	17	21	2.1808	1.1249	0.0314	0.1225	Up Regulation	-	-	PF14389,PF04784	PTHR23054,PTHR23054:SF29	-	-	-	Protein of unknown function, DUF547	-	-	-	-
Potri.002G129600.v3.0	0.212408	0.135774	0.179683	0.416126	0.747331	0.927446	4	2	3	7	14	13	3.8031	1.9272	0.01411	0.06583	Up Regulation	GO:0006355,GO:0003677	-	PF02701	PTHR31992,PTHR31992:SF12	-	-	-	Dof-type zinc finger DNA-binding family protein	-	-	-	-
Potri.002G133400.v3.0	0.094781	0.424096	0.320713	0.901895	0.762228	0.636686	2	7	6	17	16	10	2.7579	1.4636	0.02718	0.1094	Up Regulation	-	-	PF04678	PTHR13462,PTHR13462:SF17	KOG2966	-	-	Protein of unknown function (DUF607)	-	-	-	-
Potri.002G135400.v3.0	4.3211	6.02639	4.70766	11.9285	9.92159	11.8746	88	96	85	217	201	180	2.1976	1.136	1.108e-10	2.083e-09	Up Regulation	-	-	-	PTHR35486	-	-	-	-	-	-	-	-
Potri.002G141200.v3.0	1.57569	1.62701	1.57217	4.20635	3.47253	3.50106	26	21	23	62	57	43	2.2873	1.1936	0.0001669	0.001389	Up Regulation	GO:0006355,GO:0003700	-	PF00847	PTHR31985,PTHR31985:SF11	-	-	-	Integrase-type DNA-binding superfamily protein	-	-	-	-
Potri.002G145500.v3.0	0.158275	0.28328	0.214224	0.531557	0.572781	0.893091	5	7	6	15	18	21	2.994	1.5821	0.007022	0.03727	Up Regulation	GO:0004857,GO:0042545,GO:0030599,GO:0005618	K01051	PF04043,PF01095	PTHR31707,PTHR31707:SF11	-	-	-	Plant invertase/pectin methylesterase inhibitor superfamily	-	-	-	ko00040(Pentose and glucuronate interconversions)
Potri.002G161700.v3.0	0.858018	0.617012	0.604854	1.68093	1.18597	1.44092	16	9	10	28	22	20	2.0019	1.0014	0.03276	0.1264	Up Regulation	-	-	PF08879	PTHR34680	-	AT4G00310.2	EDA8,MEE46	Putative membrane lipoprotein	-	-	-	-
Potri.002G170700.v3.0	1.04614	1.56031	1.08162	2.73264	2.10326	3.27944	12	14	11	28	24	28	2.155	1.1077	0.01331	0.06274	Up Regulation	-	K07441	PF08660	PTHR12154,PTHR12154:SF4	-	-	-	-	-	-	-	ko00513(Various types of N-glycan biosynthesis);ko00510(N-Glycan biosynthesis)
Potri.002G189300.v3.0	180.608	150.963	164.593	353.451	358.324	339.522	2958	1934	2390	5171	5838	4139	2.0649	1.0461	3.411e-63	4.126e-61	Up Regulation	GO:0016020,GO:0009765	K08912	PF00504	PTHR21649,PTHR21649:SF20	-	AT2G34430.1	LHB1B1,LHCB1.4	light-harvesting chlorophyll-protein complex II subunit B1	-	-	-	ko00196(Photosynthesis - antenna proteins)
Potri.002G211800.v3.0	0	0	0	0.424421	0.476392	0.127337	0	0	0	4	5	1	17.1426	4.0995	0.02314	1	Up Regulation	-	-	-	-	-	-	-	-	-	-	-	-
Potri.002G219700.v3.0	2.59489	2.98	3.07562	9.99489	6.85285	9.09957	59	53	62	203	155	154	2.9302	1.551	5.464e-14	1.322e-12	Up Regulation	GO:0016788	-	PF00657	PTHR22835,PTHR22835:SF276	-	-	-	GDSL-like Lipase/Acylhydrolase superfamily protein	-	-	GO:0016788//hydrolase activity, acting on ester bonds;	-
Potri.002G232900.v3.0	0.276311	0.529863	0	1.39196	1.52769	0.742441	2	3	0	9	11	4	4.5754	2.1939	0.03052	0.1199	Up Regulation	GO:0006508,GO:0004190	-	PF14541	PTHR13683,PTHR13683:SF288	-	-	-	Eukaryotic aspartyl protease family protein	-	-	-	-
Potri.002G245100.v3.0	0.325234	0.415786	0.550251	1.1833	0.735616	0.873895	8	8	12	26	18	16	2.1194	1.0837	0.03616	0.1363	Up Regulation	-	-	PF11955	PTHR31476,PTHR31476:SF15	-	-	-	Ubiquitin carboxyl-terminal hydrolase family protein	-	-	-	-
Potri.003G007600.v3.0	0.930645	1.14873	1.08588	2.33515	2.58077	2.11259	29	28	30	65	80	49	2.1826	1.1261	9.49e-05	0.0008269	Up Regulation	GO:0055114,GO:0020037,GO:0016705,GO:0005506	-	PF00067	PTHR24298,PTHR24298:SF116	-	AT4G37370.1	CYP81D8	cytochrome P450, family 81, subfamily D, polypeptide 8	-	-	-	-
Potri.003G013800.v3.0	1.32457	3.64722	2.29845	4.10628	4.30182	6.29682	13	28	20	36	42	46	2.0016	1.0011	0.009233	0.04667	Up Regulation	-	-	-	PTHR33137	-	-	-	-	-	-	-	-
Potri.003G027200.v3.0	0.705148	0.643912	0.965773	2.02988	1.82275	1.57893	42	30	51	108	108	70	2.2909	1.1959	1.759e-06	2.092e-05	Up Regulation	GO:0005515	-	PF00560,PF13855	PTHR27004,PTHR27004:SF11	KOG0472	AT1G07390.1	AtRLP1,RLP1	receptor like protein 1	-	-	GO:0005515//protein binding;	-
Potri.003G028100.v3.0	0.964117	0.560249	1.38401	1.76614	2.467	3.29707	11	5	14	18	28	28	2.4916	1.3171	0.008169	0.04231	Up Regulation	-	-	PF16987	PTHR33137	-	-	-	-	-	-	-	-
Potri.003G050200.v3.0	4.56824	2.63379	5.45565	12.9355	8.28399	16.607	51	23	54	129	92	138	2.8822	1.5272	5.455e-08	7.879e-07	Up Regulation	-	-	PF07911	PTHR33108,PTHR33108:SF14	-	-	-	Protein of unknown function (DUF1677)	-	-	-	-
Potri.003G052600.v3.0	0.0724548	0.185256	0.204306	0.48667	0.473428	0.340698	2	4	5	12	13	7	2.81	1.4906	0.04875	0.1707	Up Regulation	GO:0005089	-	PF03759	PTHR33101,PTHR33101:SF11	-	AT1G79860.1	ATROPGEF12,MEE64,ROPGEF12	RHO guanyl-nucleotide exchange factor 12	-	-	-	-
Potri.003G052800.v3.0	7.20735	4.38764	6.19371	11.1422	14.8354	11.5274	42	20	32	58	86	50	2.0423	1.0302	0.0005244	0.003924	Up Regulation	GO:0007017,GO:0005875	K10418	PF01221	PTHR11886,PTHR11886:SF47	KOG3430	AT1G52240.2	ATROPGEF11,PIRF1,ROPGEF11	RHO guanyl-nucleotide exchange factor 11	-	-	-	-
Potri.003G061200.v3.0	1.71604	0.274227	1.93553	3.12173	3.88134	3.45821	8	1	8	13	18	12	2.5403	1.345	0.04078	0.1494	Up Regulation	-	-	-	PTHR36328,PTHR36328:SF1	-	-	-	-	-	-	-	-
Potri.003G062000.v3.0	0.520287	0.609718	0.391225	1.45613	2.52792	1.5145	12	11	8	30	58	26	3.5587	1.8314	3.523e-05	0.0003362	Up Regulation	GO:0005515	-	PF08268,PF12937	PTHR32133,PTHR32133:SF97	-	-	-	Galactose oxidase/kelch repeat superfamily protein	-	-	GO:0005515//protein binding;	-
Potri.003G062200.v3.0	9.62737	8.36933	6.80485	17.9627	16.775	16.9008	75	51	47	125	130	98	2.0248	1.0178	2.391e-06	2.798e-05	Up Regulation	-	-	PF15697	PTHR33730,PTHR33730:SF4	-	-	-	-	-	-	-	-
Potri.003G071900.v3.0	1.57511	0.906143	1.15477	3.43843	2.05838	2.64517	20	9	13	39	26	25	2.1558	1.1082	0.01059	0.05211	Up Regulation	-	-	PF04570	PTHR33059,PTHR33059:SF24	-	-	-	Protein of unknown function (DUF581)	-	-	-	-
Potri.003G082100.v3.0	0.946118	0.65129	0.328349	1.62947	1.53637	3.22663	13	7	4	20	21	33	3.1764	1.6674	0.001983	0.01273	Up Regulation	GO:0016747	-	PF02458	PTHR31642,PTHR31642:SF29	-	-	-	HXXXD-type acyl-transferase family protein	-	-	GO:0016747//acyltransferase activity, transferring groups other than amino-acyl groups;	-
Potri.003G092900.v3.0	0.0982069	0.627749	0.332305	1.42923	0.789778	1.45134	1	5	3	13	8	11	3.4975	1.8063	0.02485	0.1022	Up Regulation	-	-	-	-	-	-	-	-	-	-	-	-
Potri.003G109200.v3.0	2.81863	3.21384	3.00731	6.22551	6.73895	6.14075	37	33	35	73	88	60	2.0707	1.0501	7.153e-05	0.0006412	Up Regulation	-	K13993	PF00011	PTHR11527,PTHR11527:SF95	KOG0710	AT4G25200.1	ATHSP23.6-MITO,HSP23.6-MITO	mitochondrion-localized small heat shock protein 23.6	-	-	-	ko04141(Protein processing in endoplasmic reticulum)
Potri.003G116700.v3.0	1.24665	1.22596	1.15373	3.22061	3.69531	2.31904	39	30	32	90	115	54	2.4967	1.32	1.156e-06	1.409e-05	Up Regulation	GO:0055085,GO:0016020,GO:0015297,GO:0015238,GO:0006855	K03327	PF01554	PTHR11206,PTHR11206:SF93	KOG1347	-	-	MATE efflux family protein	-	-	-	-
Potri.003G144900.v3.0	0.431071	0.450893	0.265205	0.877409	0.925759	0.552815	22	18	12	40	47	21	2.0181	1.013	0.01074	0.0527	Up Regulation	-	-	PF14215	PTHR13902,PTHR13902:SF63	-	-	-	Serine/threonine-protein kinase WNK (With No Lysine)-related	-	-	-	-
Potri.003G147400.v3.0	0	0	0	0.111735	0.100334	0.0893959	0	0	0	3	3	2	14.2098	3.8288	0.04084	1	Up Regulation	-	-	PF00561	PTHR10992,PTHR10992:SF881	KOG1454	AT1G64670.1	BDG1	alpha/beta-Hydrolases superfamily protein	-	-	-	-
Potri.003G152300.v3.0	5.86442	5.94118	6.24012	13.3779	13.9038	10.7032	53	42	50	108	125	72	2.0617	1.0438	6.202e-06	6.778e-05	Up Regulation	-	-	-	-	-	-	-	-	-	-	-	-
Potri.003G154000.v3.0	0.91415	0.194778	1.54662	3.75236	3.06316	3.27507	6	1	9	22	20	16	3.6356	1.8622	0.002495	0.01553	Up Regulation	-	-	-	-	-	-	-	-	-	-	-	-
Potri.003G156200.v3.0	0.0519596	0.182673	0.0879087	0.145419	0.208929	0.418843	4	11	6	10	16	24	2.3756	1.2483	0.04433	0.1589	Up Regulation	GO:0005515,GO:0006468,GO:0005524,GO:0004672	-	PF08263,PF00560,PF00069,PF13855	PTHR27000,PTHR27000:SF86	KOG1187	AT4G20140.1	GSO1	Leucine-rich repeat transmembrane protein kinase	-	-	-	-
Potri.003G167800.v3.0	27.3763	24.369	26.4552	54.3032	51.6456	58.3891	754	525	646	1336	1415	1197	2.0454	1.0324	9.588e-39	6.3079999999999996e-37	Up Regulation	GO:0016597,GO:0008152	-	PF01842	PTHR31096,PTHR31096:SF15	-	AT1G69040.2	ACR4	ACT domain repeat 4	-	-	-	-
Potri.003G181600.v3.0	0.735735	0.792068	0.742491	4.1182	3.46442	3.32952	19	16	17	95	89	64	4.7032	2.2337	4.732e-13	1.079e-11	Up Regulation	-	-	PF03140	PTHR31549,PTHR31549:SF2	-	-	-	Plant protein of unknown function (DUF247)	-	-	-	-
Potri.003G181800.v3.0	0.0387229	0.0495042	0.305732	0.866989	0.583892	0.676309	1	1	7	20	15	13	5.2847	2.4018	0.0014	0.009383	Up Regulation	-	-	PF03140	PTHR31549	-	-	-	Plant protein of unknown function (DUF247)	-	-	-	-
Potri.003G201900.v3.0	0.19962	0.0850664	0.168865	0.335206	0.602004	0.782214	12	4	9	18	36	35	3.6167	1.8547	0.0002598	0.002082	Up Regulation	GO:0043531	-	PF00931	PTHR23155,PTHR23155:SF630	KOG4658	-	-	NB-ARC domain-containing disease resistance protein	-	-	GO:0043531//ADP binding;	-
Potri.003G203600.v3.0	1.63653	1.44843	1.2779	3.10041	2.97387	3.08657	52	36	36	88	94	73	2.0417	1.0298	3.238e-05	0.0003112	Up Regulation	GO:0055114,GO:0050660,GO:0016491,GO:0019139,GO:0009690	K00279	PF01565,PF09265	PTHR13878,PTHR13878:SF53	-	AT3G63440.1	ATCKX6,ATCKX7,CKX6	cytokinin oxidase/dehydrogenase 6	-	-	-	ko00908(Zeatin biosynthesis)
Potri.003G214900.v3.0	0	0	0	0.318316	0.190557	0.0636686	0	0	0	6	4	1	19.0629	4.2527	0.01579	1	Up Regulation	GO:0055114,GO:0020037,GO:0006979,GO:0004601	K00430	PF00141	PTHR31388,PTHR31388:SF22	-	-	-	Peroxidase superfamily protein	-	-	-	ko00940(Phenylpropanoid biosynthesis)
Potri.003G218400.v3.0	42.0751	39.2732	39.8574	81.9673	87.1495	85.709	893	652	750	1554	1840	1354	2.0493	1.0351	1.099e-51	1.015e-49	Up Regulation	GO:0005515	-	PF00646,PF01344	PTHR24412,PTHR24412:SF230	-	-	-	Galactose oxidase/kelch repeat superfamily protein	-	-	GO:0005515//protein binding;	-
Potri.004G003900.v3.0	3.9053	5.63121	4.25116	13.8274	15.0641	14.764	86	97	83	272	330	242	3.1163	1.6399	9.355e-25	4.017e-23	Up Regulation	-	-	-	PTHR35132,PTHR35132:SF1	-	-	-	-	-	-	-	-
Potri.004G018600.v3.0	2.7411	3.13541	3.7426	8.39828	6.09108	7.36527	19	17	23	52	42	38	2.2199	1.1505	0.001098	0.00757	Up Regulation	-	-	-	PTHR35131,PTHR35131:SF1	-	-	-	-	-	-	-	-
Potri.004G019000.v3.0	0.770189	0.820523	0.615332	2.44293	1.87106	3.06111	24	20	17	68	58	71	3.2502	1.7005	1.767e-07	2.413e-06	Up Regulation	GO:0055114,GO:0020037,GO:0016705,GO:0005506	-	PF00067	PTHR24298,PTHR24298:SF54	KOG0156	AT1G11600.1	CYP77B1	cytochrome P450, family 77, subfamily B, polypeptide 1	-	-	-	-
Potri.004G019800.v3.0	0.854558	1.26056	0.815578	2.35485	1.85025	1.94292	26	30	22	64	56	44	2.0655	1.0465	0.0009148	0.006434	Up Regulation	GO:0005975,GO:0004553	K05350	PF00232	PTHR10353,PTHR10353:SF27	-	AT4G21760.1	BGLU47	beta-glucosidase 47	-	-	-	ko00940(Phenylpropanoid biosynthesis);ko00500(Starch and sucrose metabolism);ko00460(Cyanoamino acid metabolism)
Potri.004G030200.v3.0	0.247005	0.197361	0.20895	0.414775	0.589716	0.622216	8	5	6	12	19	15	2.4116	1.27	0.03403	0.1303	Up Regulation	GO:0016829,GO:0010333,GO:0008152,GO:0000287	K15086	PF01397,PF03936	PTHR31225,PTHR31225:SF0	-	AT1G61680.1	ATTPS14,TPS14	terpene synthase 14	-	-	-	-
Potri.004G030400.v3.0	0.523894	0.47277	0.243314	1.51797	1.39406	1.44909	17	12	7	44	45	35	3.4186	1.7734	1.298e-05	0.000135	Up Regulation	GO:0016829,GO:0010333,GO:0008152,GO:0000287	K15086	PF01397,PF03936	PTHR31225,PTHR31225:SF0	-	AT1G61680.1	ATTPS14,TPS14	terpene synthase 14	-	-	-	-
Potri.004G035700.v3.0	2.68392	1.77913	1.79391	5.95354	5.49594	6.54389	54	28	32	107	110	98	2.7727	1.4713	3.818e-09	6.291e-08	Up Regulation	-	-	PF05553,PF14364	PTHR33098,PTHR33098:SF10	-	-	-	Protein of unknown function (DUF761)	-	-	-	-
Potri.004G037900.v3.0	0.0779084	0.0746999	0.0439368	0.327063	0.215373	0.209338	4	3	2	15	11	8	3.7316	1.8998	0.01482	0.06839	Up Regulation	GO:0016829,GO:0010333,GO:0008152,GO:0000287	K17982	PF01397,PF03936	PTHR31739,PTHR31739:SF7	-	AT1G61120.1	GES,TPS04,TPS4	terpene synthase 04	-	-	-	ko00904(Diterpenoid biosynthesis)
Potri.004G044300.v3.0	0.38246	0.305591	0.161767	0.90983	1.97039	1.99109	8	5	3	17	41	31	5.5397	2.4698	1.119e-05	0.0001176	Up Regulation	-	-	PF04720	PTHR31579,PTHR31579:SF11	-	-	-	Protein of unknown function (DUF506)	-	-	-	-
Potri.004G061100.v3.0	0	0.195387	0	0.34219	1.22909	1.02666	0	1	0	2	8	5	13.6663	3.7725	0.0164	1	Up Regulation	-	-	-	PTHR34287,PTHR34287:SF2	-	-	-	-	-	-	-	-
Potri.004G062100.v3.0	0.452843	0.337706	0.55333	0.929404	1.02424	1.36887	12	7	13	22	27	27	2.3873	1.2554	0.007554	0.03962	Up Regulation	-	-	PF04844	PTHR33057,PTHR33057:SF10	-	AT4G18830.1	ATOFP5,OFP5	ovate family protein 5	-	-	-	-
Potri.004G067800.v3.0	51.1266	51.9564	49.6378	158.168	127.795	175.216	668	531	575	1846	1661	1704	2.9492	1.5603	1.0460000000000001e-26	4.833e-25	Up Regulation	GO:0004866	-	PF00197	PTHR33107,PTHR33107:SF5	-	-	-	Kunitz family trypsin and protease inhibitor protein	-	-	GO:0004866//endopeptidase inhibitor activity;	-
Potri.004G069300.v3.0	0.0693717	0.118248	0.104327	0.31064	0.325433	0.1864	3	4	4	12	14	6	2.8026	1.4868	0.04895	0.1711	Up Regulation	GO:0055085	-	PF03169	PTHR31645,PTHR31645:SF1	-	AT1G65730.1	YSL7	YELLOW STRIPE like 7	GO:0055085//transmembrane transport;	-	-	-
Potri.004G076000.v3.0	0.24763	0.211051	0.55861	0.739245	0.705302	0.88717	6	4	12	16	17	16	2.2255	1.1541	0.04802	0.1686	Up Regulation	-	K18881	PF01965	PTHR11019,PTHR11019:SF112	KOG2764	-	-	Class I glutamine amidotransferase-like superfamily protein	-	-	-	ko00620(Pyruvate metabolism)
Potri.004G083900.v3.0	0	0.139251	0.0819045	0.447107	0.218992	0.682913	0	3	2	11	6	14	6.2287	2.6389	0.005724	0.03142	Up Regulation	GO:0016567,GO:0004842	-	PF04564	PTHR22849,PTHR22849:SF43	-	-	-	ARM repeat superfamily protein	-	-	-	-
Potri.004G085600.v3.0	9.04039	7.38918	7.94009	23.3933	23.1665	20.0105	122	78	95	282	311	201	2.6579	1.4103	3.016e-19	9.979e-18	Up Regulation	GO:0016787	K07766	PF00293	PTHR12629,PTHR12629:SF14	KOG2839	AT1G18300.1	atnudt4,NUDT4	nudix hydrolase homolog 4	-	-	GO:0016787//hydrolase activity;	-
Potri.004G098700.v3.0	0.868567	0.683321	0.753589	1.79509	1.27611	1.88501	13	8	10	24	19	21	2.0766	1.0542	0.03178	0.1236	Up Regulation	-	-	-	PTHR31722,PTHR31722:SF10	-	-	-	-	-	-	-	-
Potri.004G112700.v3.0	0.136994	0	0.206023	0.153362	0.780376	0.490801	3	0	4	3	17	8	3.9525	1.9828	0.03731	0.1396	Up Regulation	GO:0016788	-	PF00657	PTHR22835,PTHR22835:SF195	-	AT5G15720.1	GLIP7	GDSL-motif lipase 7	-	-	GO:0016788//hydrolase activity, acting on ester bonds;	-
Potri.004G136700.v3.0	1.38743	2.47055	1.22956	4.32678	3.88528	3.262	28	39	22	78	78	49	2.2348	1.1601	0.0001339	0.001139	Up Regulation	-	-	PF03181	PTHR31236,PTHR31236:SF2	-	AT5G25610.1	ATRD22,RD22	BURP domain-containing protein	-	-	-	-
Potri.004G136900.v3.0	3.46858	3.29406	3.01802	8.65355	7.87018	8.98714	70	52	54	156	158	135	2.5377	1.3435	1.257e-11	2.554e-10	Up Regulation	-	-	PF03181	PTHR31236,PTHR31236:SF2	-	AT5G25610.1	ATRD22,RD22	BURP domain-containing protein	-	-	-	-
Potri.004G155800.v3.0	0.0529297	0	0	0.118507	0.266037	0.355552	1	0	0	2	5	5	11.1815	3.483	0.03276	1	Up Regulation	-	-	PF12695	PTHR10992,PTHR10992:SF838	KOG1454	-	-	alpha/beta-Hydrolases superfamily protein	-	-	-	-
Potri.004G169200.v3.0	1.94197	1.43733	1.55631	3.37541	2.36315	5.08071	38	22	27	59	46	74	2.1106	1.0777	0.001073	0.007431	Up Regulation	-	-	PF01190	PTHR33210,PTHR33210:SF2	-	-	-	Pollen Ole e 1 allergen and extensin family protein	-	-	-	-
Potri.004G172300.v3.0	51.9829	58.0672	59.2103	188.585	194.078	189.542	507	443	512	1643	1883	1376	3.3071	1.7256	1e-100	1e-100	Up Regulation	-	-	PF00226	PTHR24078	-	-	-	Chaperone DnaJ-domain superfamily protein	-	-	-	-
Potri.004G184700.v3.0	1.34916	1.14986	0.82427	2.76898	2.59946	2.34125	24	16	13	44	46	31	2.2574	1.1747	0.001536	0.01018	Up Regulation	-	-	PF04720	PTHR31579,PTHR31579:SF4	-	-	-	Protein of unknown function (DUF506)	-	-	-	-
Potri.004G194000.v3.0	0	0	0.405608	1.87869	1.44599	3.05984	0	0	3	14	12	19	15.2878	3.9343	0.0001459	0.001233	Up Regulation	GO:0006412,GO:0005840,GO:0003735	K02927	PF11976,PF01020	PTHR10666	KOG0003	AT3G52590.1	EMB2167,ERD16,HAP4,UBQ1	ubiquitin extension protein 1	-	-	-	ko04120(Ubiquitin mediated proteolysis);ko03010(Ribosome)
Potri.004G208700.v3.0	0.0774458	0.148513	0.131028	0.953688	0.467113	0.83238	2	3	3	22	12	16	6.2432	2.6423	0.0003582	0.002793	Up Regulation	GO:0005634,GO:0000989	-	PF03514	PTHR31636,PTHR31636:SF13	-	AT1G50420.1	SCL-3,SCL3	scarecrow-like 3	-	-	-	-
Potri.004G214100.v3.0	3.60052	5.15704	3.60983	9.96479	9.78582	10.3463	108	121	96	267	292	231	2.3918	1.2581	1.801e-15	4.838e-14	Up Regulation	GO:0016758,GO:0008152	-	PF00201	PTHR11926,PTHR11926:SF383	-	-	-	UDP-Glycosyltransferase superfamily protein	-	-	-	-
Potri.004G216900.v3.0	12.451	13.6918	11.4253	29.9444	30.1771	32.6049	236	203	192	507	569	460	2.411	1.2696	1.6389999999999998e-29	8.216e-28	Up Regulation	-	-	PF13912	PTHR26374,PTHR26374:SF210	-	-	-	C2H2-type zinc finger family protein	-	-	-	-
Potri.005G001600.v3.0	3.2826	3.39496	2.57925	7.01928	6.19181	6.24356	89	72	62	170	167	126	2.0525	1.0374	4.902e-08	7.142e-07	Up Regulation	-	K09422	PF00249	PTHR10641,PTHR10641:SF618	KOG0048	AT1G09540.1	ATMYB61,MYB61	myb domain protein 61	-	-	-	-
Potri.005G005500.v3.0	0	0.129449	0.076139	0.188925	0.5768	0.136037	0	3	2	5	17	3	4.5476	2.1851	0.03802	0.1418	Up Regulation	GO:0005975,GO:0004650	-	PF00295	PTHR31375,PTHR31375:SF13	-	-	-	Pectin lyase-like superfamily protein	-	-	-	-
Potri.005G034500.v3.0	0.386617	0.49426	0.545086	1.51483	0.744904	1.21197	12	12	15	42	23	28	2.38	1.251	0.00443	0.02538	Up Regulation	GO:0055114,GO:0020037,GO:0016705,GO:0005506	-	PF00067	PTHR24282,PTHR24282:SF45	KOG0157	AT1G75130.1	CYP721A1	cytochrome P450, family 721, subfamily A, polypeptide 1	-	-	-	-
Potri.005G063700.v3.0	0.83728	0.629646	0.333309	1.65409	1.78237	1.12488	17	10	6	30	36	17	2.4652	1.3017	0.006152	0.03339	Up Regulation	-	-	-	PTHR22849,PTHR22849:SF34	-	AT3G19380.1	PUB25	plant U-box 25	-	-	-	-
Potri.005G069900.v3.0	0.213801	0.273328	0.844019	1.3164	1.18208	1.00534	4	4	14	22	22	14	2.5839	1.3695	0.01865	0.08163	Up Regulation	-	-	-	-	-	-	-	-	-	-	-	-
Potri.005G071900.v3.0	53.2543	52.4821	58.2273	140.747	133.338	137.186	1078	831	1045	2545	2685	2067	2.4474	1.2913	9.717000000000001e-96	2.108e-93	Up Regulation	GO:0003677,GO:0043565,GO:0006355,GO:0003700	K09338	PF00046,PF02183	PTHR24326,PTHR24326:SF196	KOG0483	AT4G40060.1	ATHB-16,ATHB16,HB16	homeobox protein 16	-	-	-	-
Potri.005G096200.v3.0	2.49064	0	3.06459	3.29516	5.23502	6.69228	11	0	12	13	23	22	2.597	1.3768	0.02818	0.1125	Up Regulation	-	-	-	PTHR37077	-	-	-	-	-	-	-	-
Potri.005G112000.v3.0	9.1421	9.07209	9.51827	23.6178	18.573	21.3867	143	111	132	330	289	249	2.2346	1.16	2.919e-15	7.761e-14	Up Regulation	-	K09422	PF00249	PTHR10641,PTHR10641:SF588	KOG0048	AT4G38620.1	ATMYB4,MYB4	myb domain protein 4	-	-	-	-
Potri.005G113100.v3.0	29.5785	27.3308	29.3981	89.6113	92.4395	86.8211	303	219	267	820	942	662	3.0363	1.6023	1.308e-64	1.617e-62	Up Regulation	-	-	PF00226	PTHR24078,PTHR24078:SF190	-	-	-	Chaperone DnaJ-domain superfamily protein	-	-	-	-
Potri.005G129600.v3.0	2.55338	4.2687	1.99383	7.91571	9.67478	10.2913	13	17	9	36	49	39	3.1249	1.6438	4.158e-05	0.000392	Up Regulation	-	-	-	-	-	-	-	-	-	-	-	-
Potri.005G131600.v3.0	1.0911	1.64105	1.95458	6.03547	4.06471	4.48387	17	20	27	84	63	52	3.0623	1.6146	6.53e-07	8.252e-06	Up Regulation	GO:0006355,GO:0003677	-	PF02701	PTHR31992,PTHR31992:SF12	-	AT3G50410.1	OBP1	OBF binding protein 1	-	-	-	-
Potri.005G145500.v3.0	29.787	26.8449	27.9975	60.8337	58.875	55.3408	444	313	370	810	873	614	2.0159	1.0114	1.4560000000000001e-28	7.088e-27	Up Regulation	-	-	PF03195	PTHR31304,PTHR31304:SF1	-	AT3G49940.1	LBD38	LOB domain-containing protein 38	-	-	-	-
Potri.005G156700.v3.0	1.64616	2.10449	1.43746	4.04237	4.53737	3.70978	31	31	24	68	85	52	2.3307	1.2207	2.356e-05	0.0002332	Up Regulation	-	-	PF03479	PTHR31100,PTHR31100:SF1	-	-	-	Predicted AT-hook DNA-binding family protein	-	-	-	-
Potri.005G166700.v3.0	4.83032	5.96468	4.76715	10.5691	10.4287	12.6102	88	85	77	172	189	171	2.1116	1.0783	2.147e-09	3.636e-08	Up Regulation	GO:0005992,GO:0003824	-	PF02358	PTHR10788,PTHR10788:SF26	-	-	-	Haloacid dehalogenase-like hydrolase (HAD) superfamily protein	-	-	-	-
Potri.005G175300.v3.0	0.0970377	0.124055	0.182416	0.434527	0.325157	0.391107	3	3	5	12	10	9	2.7929	1.4818	0.04888	0.171	Up Regulation	-	-	PF03514	PTHR31636,PTHR31636:SF25	-	-	-	GRAS family transcription factor	-	-	-	-
Potri.005G178000.v3.0	0.49401	0.126311	0.557199	1.6591	0.794565	1.19465	5	1	5	15	8	9	2.9512	1.5613	0.04389	0.1577	Up Regulation	-	-	-	PTHR33674,PTHR33674:SF3	-	-	-	-	-	-	-	-
Potri.005G188600.v3.0	3.11556	3.24198	3.10546	6.73226	5.97248	6.9113	43	35	38	83	82	71	2.0207	1.0148	6.752e-05	0.0006082	Up Regulation	GO:0051861,GO:0046836,GO:0017089,GO:0005737	-	PF08718	PTHR10219,PTHR10219:SF34	KOG3221	AT1G21360.1	GLTP2	glycolipid transfer protein 2	-	-	-	-
Potri.005G205000.v3.0	7.07698	4.84681	6.98442	39.6127	37.4762	34.2962	56	30	49	280	295	202	5.6979	2.5104	1.1729999999999999e-39	7.935e-38	Up Regulation	-	-	-	-	-	-	-	-	-	-	-	-
Potri.005G206900.v3.0	0.708797	0.906143	1.79878	2.97556	3.0282	3.09485	4	4	9	15	17	13	2.6118	1.3851	0.02686	0.1084	Up Regulation	-	-	-	-	-	-	-	-	-	-	-	-
Potri.005G209100.v3.0	0.1109	0.283555	0.125085	0.558677	1.33779	0.521476	2	4	2	9	24	7	4.7035	2.2337	0.005678	0.03119	Up Regulation	-	-	PF11250	PTHR33155,PTHR33155:SF8	-	-	-	Protein of unknown function (DUF3049)	-	-	-	-
Potri.005G221000.v3.0	0.22332	0	0	2.25001	1.34695	0.300027	1	0	0	9	6	1	14.1603	3.8238	0.01623	1	Up Regulation	GO:0009611,GO:0004867	-	PF00280	PTHR33091,PTHR33091:SF13	-	-	-	Serine protease inhibitor, potato inhibitor I-type family protein	-	-	-	-
Potri.005G237800.v3.0	0.622453	0.454719	0.601775	1.69228	1.96655	1.43359	7	4	6	17	22	12	2.949	1.5602	0.009411	0.04738	Up Regulation	-	-	-	PTHR15852,PTHR15852:SF27	-	-	-	DnaJ/Hsp40 cysteine-rich domain superfamily protein	-	-	-	-
Potri.005G242600.v3.0	0.484828	0.697292	0.615197	1.76395	2.07133	0.977041	8	9	9	26	34	12	2.6562	1.4094	0.006154	0.0334	Up Regulation	-	K19042	PF13920	PTHR10044,PTHR10044:SF113	KOG1100	-	-	SBP (S-ribonuclease binding protein) family protein	-	-	-	-
Potri.005G249500.v3.0	0.538031	0.481482	0.48548	1.74671	1.78482	2.38537	10	7	8	29	33	33	3.8086	1.9293	3.621e-05	0.0003447	Up Regulation	-	-	PF03087	PTHR33070,PTHR33070:SF14	-	-	-	Arabidopsis protein of unknown function (DUF241)	-	-	-	-
Potri.005G259300.v3.0	10.0006	7.88116	7.72587	22.0075	26.923	22.6382	146	90	100	287	391	246	2.7164	1.4417	1.0330000000000001e-20	3.683e-19	Up Regulation	-	-	PF04759	PTHR31696,PTHR31696:SF15	-	-	-	Protein of unknown function, DUF617	-	-	-	-
Potri.006G009500.v3.0	0.967088	1.23635	0.779134	4.63986	2.22209	1.8561	7	7	5	30	16	10	2.8803	1.5262	0.01106	0.05392	Up Regulation	-	-	-	-	-	-	-	-	-	-	-	-
Potri.006G013900.v3.0	57.4862	59.129	58.4211	122.437	116.896	121.415	1970	1585	1775	3748	3985	3097	2.0121	1.0087	2.767e-87	5.074e-85	Up Regulation	GO:0055085,GO:0016020,GO:0006814,GO:0005215	K14445	PF00939	PTHR10283,PTHR10283:SF101	KOG1281	AT5G47560.1	ATSDAT,ATTDT,TDT	tonoplast dicarboxylate transporter	-	-	-	-
Potri.006G020300.v3.0	3.27685	4.08447	3.97319	9.81288	8.31748	8.47464	40	39	43	107	101	77	2.3022	1.203	7.141e-07	8.989e-06	Up Regulation	-	-	-	PTHR22814,PTHR22814:SF79	KOG1603	-	-	Heavy metal transport/detoxification superfamily protein	-	-	-	-
Potri.006G027800.v3.0	0.327921	0.239555	0.158514	0.681757	0.5651	0.818178	7	4	3	13	12	13	2.7369	1.4526	0.03248	0.1257	Up Regulation	-	-	PF00652	-	-	-	-	-	-	-	-	-
Potri.006G030400.v3.0	0.572012	1.46255	2.9033	4.48248	4.3126	4.61095	2	4	9	14	15	12	2.6828	1.4237	0.03478	0.1324	Up Regulation	-	-	-	-	-	-	-	-	-	-	-	-
Potri.006G057900.v3.0	3.07651	2.59502	2.53992	5.36142	5.96213	5.66725	97	64	71	151	187	133	2.012	1.0086	5.36e-08	7.753e-07	Up Regulation	GO:0055114,GO:0020037,GO:0016705,GO:0005506	-	PF00067	PTHR24298,PTHR24298:SF125	KOG0156	AT2G42250.1	CYP712A1	cytochrome P450, family 712, subfamily A, polypeptide 1	-	-	-	-
Potri.006G076500.v3.0	1.58366	1.42912	1.89129	6.04861	2.71571	4.50555	17	12	18	58	29	36	2.6284	1.3942	0.0005543	0.004121	Up Regulation	-	-	PF14009	PTHR33052,PTHR33052:SF2	-	-	-	-	-	-	-	-
Potri.006G079200.v3.0	0.495315	0.38544	0.0971602	0.62682	0.606157	0.867979	23	14	4	26	28	30	2.0729	1.0517	0.02858	0.1139	Up Regulation	GO:0003824	K01853	PF00432	PTHR11764	-	AT2G07050.1	CAS1	cycloartenol synthase 1	-	-	GO:0003824//catalytic activity;	ko00100(Steroid biosynthesis)
Potri.006G082700.v3.0	0.746372	0.502199	0.221537	0.967476	1.22416	1.00274	19	10	5	22	31	19	2.1012	1.0712	0.03018	0.1189	Up Regulation	GO:0016021,GO:0016020,GO:0022857	-	PF00892	PTHR31218,PTHR31218:SF29	-	-	-	nodulin MtN21 /EamA-like transporter family protein	-	-	-	-
Potri.006G089000.v3.0	0	0.429717	0.379125	1.50516	1.18263	1.35476	0	2	2	8	7	6	5.1034	2.3515	0.0293	0.1162	Up Regulation	GO:0055114,GO:0020037,GO:0006979,GO:0004601	K00434	PF00141	PTHR31356,PTHR31356:SF10	-	AT3G09640.2	APX1B,APX2	ascorbate peroxidase 2	-	-	-	ko00480(Glutathione metabolism);ko00053(Ascorbate and aldarate metabolism)
Potri.006G104100.v3.0	0.807774	1.31431	0.828269	4.2748	3.76479	3.45302	11	14	10	52	51	35	3.8574	1.9476	7.95e-07	9.932e-06	Up Regulation	-	K14496	PF10604	PTHR31213,PTHR31213:SF3	-	AT2G38310.1	PYL4,RCAR10	PYR1-like 4	-	-	-	ko04075(Plant hormone signal transduction);ko04016(MAPK signaling pathway - plant)
Potri.006G107700.v3.0	3.62673	3.44294	2.67308	9.48684	9.96269	11.5299	101	75	66	236	276	239	3.0926	1.6288	1.513e-21	5.614e-20	Up Regulation	GO:0003677	-	PF13724,PF04844	PTHR33057,PTHR33057:SF22	-	AT2G30400.1	ATOFP2,OFP2	ovate family protein 2	-	-	GO:0003677//DNA binding;	-
Potri.006G118500.v3.0	0.85529	1.12656	1.02316	2.29214	2.89198	2.71599	33	34	35	79	111	78	2.5821	1.3685	1.239e-07	1.715e-06	Up Regulation	GO:0030247,GO:0006468,GO:0004672	-	PF13947,PF07714	PTHR27005,PTHR27005:SF69	KOG1187	-	-	Protein kinase family protein	-	-	-	-
Potri.006G137700.v3.0	1.63803	1.69522	1.75958	4.36606	4.23419	6.49724	21	17	20	50	54	62	2.8786	1.5253	7.001e-06	7.618e-05	Up Regulation	-	-	-	PTHR36369,PTHR36369:SF1	-	-	-	-	-	-	-	-
Potri.006G137800.v3.0	0.238571	0.406659	0.0896955	1.95855	1.19911	1.81626	3	4	1	22	15	17	6.715	2.7474	0.0001613	0.001349	Up Regulation	GO:0004857	-	PF04043	PTHR31080,PTHR31080:SF26	-	-	-	Plant invertase/pectin methylesterase inhibitor superfamily protein	-	-	GO:0004857//enzyme inhibitor activity;	-
Potri.006G143900.v3.0	0.945063	0.845733	1.38573	2.11596	2.61256	2.41239	20	14	26	40	55	38	2.1907	1.1314	0.00136	0.009163	Up Regulation	GO:0006260,GO:0005634,GO:0003677	K07466	PF04057,PF08646	PTHR23273,PTHR23273:SF15	-	AT2G06510.1	ATRPA1A,ATRPA70A,RPA1A,RPA70A	replication protein A 1A	-	-	-	ko03440(Homologous recombination);ko03430(Mismatch repair);ko03420(Nucleotide excision repair);ko03030(DNA replication)
Potri.006G150300.v3.0	11.3777	10.2578	10.2951	20.1512	23.3869	22.9287	268	189	215	424	548	402	2.0266	1.0191	1.536e-18	4.861e-17	Up Regulation	-	-	PF00249	PTHR12374,PTHR12374:SF19	-	-	-	myb-like transcription factor family protein	-	-	-	-
Potri.006G186300.v3.0	0.646348	0.550871	0.729022	2.09032	2.95993	3.18399	9	6	9	26	41	33	4.1466	2.0519	1.304e-05	0.0001356	Up Regulation	GO:0006355,GO:0003700	-	PF00847	PTHR31140,PTHR31140:SF17	-	-	-	AP2/B3 transcription factor family protein	-	-	-	-
Potri.006G190300.v3.0	1.92737	3.49066	2.6268	6.83256	5.73173	4.63934	24	34	29	76	71	43	2.1188	1.0833	0.0004013	0.003088	Up Regulation	GO:0008270,GO:0005515	-	PF13639	PTHR22763,PTHR22763:SF49	-	-	-	RING/U-box superfamily protein	-	-	-	-
Potri.006G195100.v3.0	4.76636	2.91425	2.8828	10.6717	9.30499	9.93014	69	33	37	138	134	107	2.7299	1.4488	7.283e-10	1.28e-08	Up Regulation	-	-	-	-	-	AT3G58070.1	GIS	C2H2 and C2HC zinc fingers superfamily protein	-	-	-	-
Potri.006G196900.v3.0	17.2187	13.8736	16.5379	49.9448	48.097	50.5431	357	225	304	925	992	780	3.0301	1.5994	9.418e-62	1.106e-59	Up Regulation	GO:0005515	-	PF00646,PF01344	PTHR24412,PTHR24412:SF230	-	-	-	Galactose oxidase/kelch repeat superfamily protein	-	-	GO:0005515//protein binding;	-
Potri.006G205500.v3.0	0.118562	0.227359	0	0.530912	0.834293	1.03537	2	3	0	8	14	13	6.9317	2.7932	0.002385	0.01496	Up Regulation	-	-	PF04844	PTHR33057,PTHR33057:SF33	-	AT5G04820.1	ATOFP13,OFP13	ovate family protein 13	-	-	-	-
Potri.006G210700.v3.0	0.596034	0.720795	0.526916	5.04944	5.52201	5.23743	37	35	29	280	341	242	8.4189	3.0736	7.356e-55	7.362e-53	Up Regulation	GO:0008017,GO:0007018,GO:0005524,GO:0003777,GO:0005871	K10398	PF00225	PTHR24115,PTHR24115:SF536	-	-	-	P-loop containing nucleoside triphosphate hydrolases superfamily protein	-	-	-	-
Potri.006G229700.v3.0	4.13641	1.86638	4.39106	4.90302	8.80544	8.49928	17	6	16	18	36	26	2.0554	1.0394	0.02603	0.1059	Up Regulation	-	-	-	-	-	-	-	-	-	-	-	-
Potri.006G243400.v3.0	2.39851	1.91644	2.83211	5.07647	6.93189	6.09228	64	40	67	121	184	121	2.4631	1.3005	1.577e-09	2.7e-08	Up Regulation	GO:0055114,GO:0050661,GO:0050660,GO:0004499	K11816	PF00743	PTHR23023,PTHR23023:SF37	KOG1399	AT5G25620.1	YUC6	Flavin-binding monooxygenase family protein	-	-	-	ko00380(Tryptophan metabolism)
Potri.006G255300.v3.0	1.56086	0.49886	2.20064	3.05787	3.53037	2.62125	12	3	15	21	27	15	2.085	1.06	0.04537	0.1618	Up Regulation	GO:0017176	K03858	PF10181	PTHR15231,PTHR15231:SF2	-	-	-	phosphatidylinositolglycan-related	-	-	GO:0017176//phosphatidylinositol N-acetylglucosaminyltransferase activity;	ko00563(Glycosylphosphatidylinositol (GPI)-anchor biosynthesis)
Potri.007G012800.v3.0	0.621041	0	0.350239	1.39048	2.02898	1.87731	4	0	2	8	13	9	5.052	2.3369	0.01065	0.05233	Up Regulation	GO:0009733	K14488	PF02519	PTHR31374,PTHR31374:SF35	-	AT3G03830	SAUR28	SAUR-like auxin-responsive protein family	GO:0009733//response to auxin;	-	-	ko04075(Plant hormone signal transduction)
Potri.007G040300.v3.0	0.504196	0.590861	0.900422	1.31702	1.77395	1.07252	12	11	19	28	42	19	2.0546	1.0389	0.01702	0.07621	Up Regulation	GO:0006629	-	PF01734	PTHR32176	KOG0513	AT4G31320	SAUR37	phospholipase A 2A	GO:0006629//lipid metabolic process;	-	-	-
Potri.007G055300.v3.0	0.530549	0.431624	0.435209	1.61983	1.01818	0.51839	11	7	8	30	21	8	2.2107	1.1445	0.0406	0.1489	Up Regulation	GO:0005634	K18811	PF02984,PF00134	PTHR10177,PTHR10177:SF255	KOG0656	AT4G34760	SAUR50	cyclin d5;1	-	GO:0005634//nucleus;	-	-
Potri.007G058100.v3.0	0.221801	0.496221	0.312714	1.36565	0.445929	1.19195	4	7	5	22	8	16	2.8776	1.5249	0.02041	0.08778	Up Regulation	-	-	PF10382	PTHR28535,PTHR28535:SF1	-	AT5G18080	SAUR24	-	-	-	-	-
Potri.007G060500.v3.0	2.98494	3.22893	3.36674	5.39792	6.46283	8.02045	13	11	13	21	28	26	2.02	1.0144	0.02425	0.1004	Up Regulation	GO:0005515	-	PF00612	-	-	AT1G29460	SAUR65	-	-	-	GO:0005515//protein binding;	-
Potri.007G072800.v3.0	0	0	0	0.106726	0.127781	0.042694	0	0	0	3	4	1	13.7729	3.7838	0.04807	1	Up Regulation	GO:0055085,GO:0016021	-	PF07690	PTHR23500,PTHR23500:SF47	KOG0254	AT1G29430	SAUR62	sugar transporter 9	-	-	-	-
Potri.007G075200.v3.0	1.31248	0.264931	0.545394	1.62395	2.63873	2.78415	19	3	7	21	38	30	3.1315	1.6469	0.001326	0.008953	Up Regulation	-	-	PF02893	PTHR31969,PTHR31969:SF1	-	-	-	GRAM domain-containing protein / ABA-responsive protein-related	-	-	-	-
Potri.007G077300.v3.0	4.02266	4.60132	3.58199	9.24356	10.4287	7.67992	19	17	15	39	49	27	2.2022	1.1389	0.002468	0.0154	Up Regulation	-	-	-	PTHR33743,PTHR33743:SF2	-	AT5G64770.1	RGF9	-	-	-	-	-
Potri.007G080700.v3.0	2.98494	4.99017	2.33082	9.51062	11.31	8.02045	13	17	9	37	49	26	2.7781	1.4741	0.0003835	0.002972	Up Regulation	-	-	-	-	-	-	-	-	-	-	-	-
Potri.007G090500.v3.0	0.274759	0.234172	0.206602	0.922759	0.506368	0.676747	6	4	4	18	11	11	2.8546	1.5133	0.02446	0.101	Up Regulation	-	-	-	PTHR33924,PTHR33924:SF2	-	-	-	-	-	-	-	-
Potri.007G092300.v3.0	4.8739	5.90861	4.45472	11.1006	11.6574	11.4026	58	55	47	118	138	101	2.1976	1.136	1.198e-07	1.66e-06	Up Regulation	GO:0005515	-	PF00168	PTHR35503,PTHR35503:SF2	-	-	-	-	-	-	GO:0005515//protein binding;	-
Potri.007G100700.v3.0	0.393192	0.347999	0.0682285	0.812621	0.699298	0.568883	13	9	2	24	23	14	2.5041	1.3243	0.0195	0.08459	Up Regulation	GO:0055085,GO:0016020,GO:0006810,GO:0015171,GO:0003333	-	PF00324	PTHR11785,PTHR11785:SF370	KOG1289	AT2G01170.1	BAT1	bidirectional amino acid transporter 1	-	-	-	-
Potri.007G103500.v3.0	0.407558	0.260516	0.229845	2.28126	1.02424	1.64265	2	1	1	10	5	6	5.2864	2.4023	0.02583	0.1053	Up Regulation	-	-	-	-	-	-	-	-	-	-	-	-
Potri.007G105300.v3.0	3.62798	3.25268	3.77317	8.49211	7.05722	8.35568	77	54	71	161	149	132	2.1807	1.1248	8.595e-09	1.359e-07	Up Regulation	-	-	-	PTHR22849,PTHR22849:SF34	-	AT1G49780.1	PUB26	plant U-box 26	-	-	-	-
Potri.007G119100.v3.0	9.39457	10.4206	8.57048	20.57	21.2487	19.1178	68	59	55	133	153	103	2.1025	1.0721	1.296e-07	1.787e-06	Up Regulation	-	-	-	-	-	-	-	-	-	-	-	-
Potri.007G121100.v3.0	11.3858	8.27035	10.6531	27.0855	24.0616	23.9879	88	50	73	187	185	138	2.4035	1.2651	2.691e-11	5.312e-10	Up Regulation	GO:0008270,GO:0005622	-	PF00643	PTHR31717,PTHR31717:SF11	-	-	-	B-box type zinc finger family protein	-	-	-	-
Potri.007G128400.v3.0	0.251635	0.252761	0.283821	0.583521	0.523979	0.724432	14	11	14	29	29	30	2.2577	1.1748	0.005825	0.03191	Up Regulation	GO:0006468,GO:0004672	-	PF07714	PTHR27003,PTHR27003:SF87	KOG1187	AT3G59420.1	ACR4,CR4	crinkly4	-	-	-	-
Potri.007G140600.v3.0	2.29194	1.93762	1.25085	4.2625	3.9762	5.56241	62	41	30	103	107	112	2.4384	1.2859	4.16e-07	5.389e-06	Up Regulation	GO:0016758,GO:0008152	K13691	PF00201	PTHR11926,PTHR11926:SF299	KOG1192	AT2G43840.2	UGT74F1	UDP-glycosyltransferase 74 F1	-	-	-	-
Potri.007G141000.v3.0	0	0	0	0.0750519	0.134787	0.135105	0	0	0	2	4	3	16.0954	4.0086	0.02676	1	Up Regulation	GO:0006468,GO:0005524,GO:0004672	K04733	PF00069	PTHR27009,PTHR27009:SF19	KOG1187	AT5G38280.1	PR5K	PR5-like receptor kinase	-	-	-	-
Potri.008G040900.v3.0	0	0	0.255383	0.506948	2.95893	1.52097	0	0	1	2	13	5	17.7906	4.153	0.006357	1	Up Regulation	-	-	-	-	-	-	-	-	-	-	-	-
Potri.008G062400.v3.0	4.27474	4.73339	3.15107	12.4347	8.39133	8.95374	127	110	83	330	248	198	2.3953	1.2602	5.172e-12	1.09e-10	Up Regulation	GO:0016758,GO:0008152	-	PF00201	PTHR11926,PTHR11926:SF220	-	AT1G22360.1	AtUGT85A2,UGT85A2	UDP-glucosyl transferase 85A2	-	-	-	-
Potri.008G086700.v3.0	19.1107	11.8217	19.0829	54.9037	40.9009	58.0679	279	135	247	716	594	631	2.9956	1.5828	9.733e-09	1.529e-07	Up Regulation	GO:0033897,GO:0003723	K01166	PF00445	PTHR11240,PTHR11240:SF19	KOG1642	AT2G02990.1	ATRNS1,RNS1	ribonuclease 1	-	-	-	-
Potri.008G102600.v3.0	1.4905	0.952744	1.68115	2.71145	2.99664	3.12886	16	8	16	26	32	25	2.0708	1.0502	0.01572	0.0716	Up Regulation	GO:0004857	-	PF04043	PTHR31080,PTHR31080:SF23	-	-	-	Plant invertase/pectin methylesterase inhibitor superfamily protein	-	-	GO:0004857//enzyme inhibitor activity;	-
Potri.008G106700.v3.0	2.03779	1.01312	2.17075	4.43579	4.89361	3.95453	18	7	17	35	43	26	2.4561	1.2964	0.001762	0.01147	Up Regulation	GO:0043565,GO:0006355,GO:0003700	-	PF00170	PTHR22952,PTHR22952:SF154	-	AT3G62420.1	ATBZIP53,BZIP53	basic region/leucine zipper motif 53	-	-	-	-
Potri.008G108100.v3.0	0.549042	0.566926	0.905088	2.52948	1.76191	1.95756	26	21	38	107	83	69	3.0195	1.5943	2.939e-08	4.365e-07	Up Regulation	GO:0005975,GO:0004553	-	PF14310,PF00933,PF01915	PTHR30620,PTHR30620:SF50	-	AT5G49360.1	ATBXL1,BXL1	beta-xylosidase 1	-	-	-	-
Potri.008G120800.v3.0	6.55141	4.28512	3.43693	9.89259	9.64895	13.1003	43	22	20	58	63	64	2.2007	1.1379	0.000307	0.002418	Up Regulation	-	-	-	PTHR37184	-	AT3G25905.1	CLE27	CLAVATA3/ESR-RELATED 27	-	-	-	-
Potri.008G121000.v3.0	21.3184	21.6429	22.7319	52.2435	56.5472	50.5431	238	189	225	521	628	420	2.3703	1.2451	2.683e-30	1.374e-28	Up Regulation	-	-	-	PTHR33384,PTHR33384:SF1	-	-	-	-	-	-	-	-
Potri.008G121700.v3.0	13.4139	14.2071	13.0314	31.2389	29.0356	28.2819	274	227	236	570	590	430	2.1293	1.0904	7.641e-25	3.3e-23	Up Regulation	-	-	-	PTHR36715,PTHR36715:SF1	-	-	-	-	-	-	-	-
Potri.008G122100.v3.0	4.70956	4.56523	4.55311	12.0509	11.8097	12.724	91	69	78	208	227	183	2.5769	1.3656	6.271e-16	1.732e-14	Up Regulation	-	K09422	PF00249	PTHR10641,PTHR10641:SF460	KOG0048	AT1G68320.1	AtMYB62,BW62B,BW62C,MYB62	myb domain protein 62	-	-	-	-
Potri.008G122300.v3.0	0.433903	0.871688	0.699147	1.52663	1.74472	1.99866	7	11	10	22	28	24	2.5993	1.3781	0.004598	0.02619	Up Regulation	-	-	-	PTHR31722,PTHR31722:SF9	-	-	-	-	-	-	-	-
Potri.008G131100.v3.0	0	0	0	1.32948	0.759704	1.74056	0	0	0	11	7	12	55.2077	5.7868	3.51e-05	0.0003352	Up Regulation	GO:0009607,GO:0006952	-	PF00407	PTHR31338,PTHR31338:SF15	-	AT1G70890.1	MLP43	MLP-like protein 43	-	-	-	-
Potri.008G131200.v3.0	0	0	0	0.362585	0.108529	1.01532	0	0	0	3	1	7	21.253	4.4096	0.01117	1	Up Regulation	GO:0009607,GO:0006952	-	PF00407	PTHR31338,PTHR31338:SF15	-	-	-	Polyketide cyclase/dehydrase and lipid transport superfamily protein	-	-	-	-
Potri.008G131300.v3.0	3.34684	2.20835	2.43544	19.5796	13.7832	24.8029	31	16	20	162	127	171	6.9987	2.8071	1.75e-23	7.037e-22	Up Regulation	GO:0009607,GO:0006952	-	PF00407	PTHR31338,PTHR31338:SF15	-	-	-	Polyketide cyclase/dehydrase and lipid transport superfamily protein	-	-	-	-
Potri.008G144500.v3.0	10.5467	7.0399	9.68505	21.1583	14.402	20.8153	226	118	184	405	307	332	2.0113	1.0081	9.18e-05	0.0008026	Up Regulation	GO:0055114,GO:0050113,GO:0019310,GO:0005737,GO:0005506	K00469	PF05153	PTHR12588,PTHR12588:SF1	KOG1573	AT1G14520.2	MIOX1	myo-inositol oxygenase 1	-	-	-	ko00562(Inositol phosphate metabolism);ko00053(Ascorbate and aldarate metabolism)
Potri.008G159800.v3.0	31.0541	30.5922	32.2373	73.798	73.5981	78.2053	741	571	682	1573	1747	1389	2.3431	1.2284	7.285e-70	9.859999999999999e-68	Up Regulation	-	-	PF04720	PTHR31579,PTHR31579:SF5	-	-	-	Protein of unknown function (DUF506)	-	-	-	-
Potri.008G165900.v3.0	0.137379	0.117086	0.258252	0.82023	0.230167	0.615225	3	2	5	16	5	10	3.145	1.653	0.04041	0.1483	Up Regulation	GO:0008270,GO:0005515	-	PF13639	PTHR14155,PTHR14155:SF178	-	-	-	RING/U-box superfamily protein	-	-	-	-
Potri.008G175900.v3.0	7.26731	7.28189	10.1907	25.0664	21.324	17.6799	37	29	46	114	108	67	2.5342	1.3415	1.91e-07	2.597e-06	Up Regulation	-	-	-	-	-	-	-	-	-	-	-	-
Potri.008G177200.v3.0	2.53809	1.66397	1.76168	3.78845	4.0888	4.54652	78	40	48	104	125	104	2.0112	1.0081	1.127e-05	0.0001185	Up Regulation	GO:0005524	K08900	PF14363,PF00004	PTHR23070,PTHR23070:SF23	-	-	-	P-loop containing nucleoside triphosphate hydrolases superfamily protein	-	-	GO:0005524//ATP binding;	-
Potri.008G180100.v3.0	0	0.297733	0.26268	2.08573	0.234113	2.50309	0	1	1	8	1	8	8.7306	3.1261	0.02679	1	Up Regulation	-	-	-	-	-	-	-	-	-	-	-	-
Potri.008G182200.v3.0	1.28396	1.29325	0.746035	6.05433	6.45347	6.48174	33	26	17	139	165	124	5.573	2.4785	5.657e-23	2.229e-21	Up Regulation	-	K01728	PF00544	PTHR31683,PTHR31683:SF26	-	-	-	Pectin lyase-like superfamily protein	-	-	-	ko00040(Pentose and glucuronate interconversions)
Potri.008G196200.v3.0	1.0657	1.43606	1.46191	2.96645	2.9533	2.9796	37	39	45	92	102	77	2.2047	1.1406	3.488e-06	4.017e-05	Up Regulation	-	-	PF00226,PF11926	PTHR24078,PTHR24078:SF224	-	-	-	DNAJ heat shock N-terminal domain-containing protein	-	-	-	-
Potri.008G204200.v3.0	95.2288	80.4878	87.6154	224.007	215.152	239.287	3131	2070	2554	6579	7037	5856	2.5112	1.3284	1.6339999999999998e-94	3.4649999999999996e-92	Up Regulation	GO:0016161,GO:0000272	-	PF01373	PTHR31352,PTHR31352:SF3	-	AT5G18670.1	BAM9,BMY3	beta-amylase 3	-	-	-	-
Potri.008G204300.v3.0	1.1987	0.919468	0.676014	1.7445	2.40998	2.25462	10	6	5	13	20	14	2.2223	1.152	0.04925	0.1719	Up Regulation	-	-	-	-	-	-	-	-	-	-	-	-
Potri.008G210900.v3.0	39.2912	39.4845	33.7584	76.2798	79.4429	82.218	617	485	470	1070	1241	961	2.0626	1.0444	2.8660000000000003e-36	1.7790000000000002e-34	Up Regulation	GO:0006355,GO:0003700	K09286	PF00847	PTHR31190,PTHR31190:SF18	-	AT3G16770.1	ATEBP,EBP,ERF72,RAP2.3	ethylene-responsive element binding protein	-	-	-	-
Potri.009G009100.v3.0	0.94052	0.601191	0.353607	1.75482	1.10303	3.15894	6	3	2	10	7	15	3.0206	1.5949	0.03959	0.1463	Up Regulation	-	-	-	-	-	-	-	-	-	-	-	-
Potri.009G016600.v3.0	11.6181	11.7011	11.401	29.0139	28.005	28.5264	377	297	328	841	904	689	2.4042	1.2655	2.336e-46	1.903e-44	Up Regulation	-	-	PF11250	PTHR33155,PTHR33155:SF3	-	-	-	Protein of unknown function (DUF3049)	-	-	-	-
Potri.009G024400.v3.0	0	0	0	0.034696	0.0934671	0.166555	0	0	0	1	3	4	14.7683	3.8844	0.03891	1	Up Regulation	GO:0005524	K08900	PF00004,PF14363	PTHR23070,PTHR23070:SF43	KOG0743	-	-	P-loop containing nucleoside triphosphate hydrolases superfamily protein	-	-	GO:0005524//ATP binding;	-
Potri.009G028300.v3.0	5.28104	4.40309	5.43858	14.1374	15.2338	13.8815	23	15	21	55	66	45	2.7819	1.4761	6.755e-06	7.365e-05	Up Regulation	GO:0009611,GO:0004867	-	PF00280	PTHR33091,PTHR33091:SF14	-	-	-	Serine protease inhibitor, potato inhibitor I-type family protein	-	-	-	-
Potri.009G067900.v3.0	0.370508	0.947331	0.20895	4.56253	1.48981	2.73775	2	4	1	22	8	11	5.785	2.5323	0.002205	0.014	Up Regulation	-	-	-	-	-	-	-	-	-	-	-	-
Potri.009G072900.v3.0	5.29689	6.6664	5.54103	17.9121	14.8705	16.7399	193	190	179	583	539	454	2.7722	1.471	9.444e-34	5.379e-32	Up Regulation	GO:0006529,GO:0004066	K01953	PF12481,PF00733	PTHR11772,PTHR11772:SF13	-	AT3G47340.1	ASN1,AT-ASN1,DIN6	glutamine-dependent asparagine synthase 1	-	-	-	ko00250(Alanine, aspartate and glutamate metabolism)
Potri.009G108900.v3.0	1.05355	0.708887	1.00068	1.92433	2.22965	2.01141	19	10	16	31	40	27	2.1612	1.1119	0.005866	0.03207	Up Regulation	-	-	PF04819	PTHR16007,PTHR16007:SF14	-	-	-	Family of unknown function (DUF716)	-	-	-	-
Potri.009G111900.v3.0	0.895733	1.37415	1.01031	4.81322	3.60174	3.61022	5	6	5	24	20	15	3.621	1.8564	0.001547	0.01025	Up Regulation	-	-	-	PTHR34023	-	-	-	-	-	-	-	-
Potri.009G125900.v3.0	1.2199	3.68621	2.37662	5.83507	7.5808	8.04563	11	26	19	47	68	54	2.9374	1.5545	1.64e-05	0.0001674	Up Regulation	GO:0009733	K14488	PF02519	PTHR31374,PTHR31374:SF40	-	AT4G31320	SAUR37	SAUR-like auxin-responsive protein family	GO:0009733//response to auxin;	-	-	ko04075(Plant hormone signal transduction)
Potri.009G126000.v3.0	0.381341	0.609394	0.537648	2.56142	1.62921	2.04931	4	5	5	24	17	16	4.0263	2.0094	0.001056	0.007323	Up Regulation	GO:0009733	K14488	PF02519	PTHR31374,PTHR31374:SF35	-	AT4G34760	SAUR50	SAUR-like auxin-responsive protein family	GO:0009733//response to auxin;	-	-	ko04075(Plant hormone signal transduction)
Potri.009G126700.v3.0	1.97604	0.631554	0.928665	6.26772	5.13156	4.86711	12	3	5	34	31	22	4.3607	2.1246	4.954e-05	0.0004588	Up Regulation	GO:0009733	K14488	PF02519	PTHR31929	-	AT5G18080	SAUR24	SAUR-like auxin-responsive protein family	GO:0009733//response to auxin;	-	-	ko04075(Plant hormone signal transduction)
Potri.009G129900.v3.0	13.8545	11.8288	15.0745	42.3096	32.5297	53.7355	283	189	273	772	661	817	3.0783	1.6221	2.647e-11	5.233e-10	Up Regulation	-	-	PF01190	PTHR23201,PTHR23201:SF16	-	AT4G38770.1	ATPRP4,PRP4	proline-rich protein 4	-	-	-	-
Potri.009G140900.v3.0	1.1955	0.833651	0.735503	2.67668	3.38683	3.50432	11	6	6	22	31	24	3.3385	1.7392	0.0005816	0.004299	Up Regulation	GO:0009733	-	PF02519	PTHR31175,PTHR31175:SF1	-	AT1G29460	SAUR65	SAUR-like auxin-responsive protein family	GO:0009733//response to auxin;	-	-	-
Potri.009G141200.v3.0	0.805819	0.237733	0.838976	2.35933	1.86934	2.74816	13	3	12	34	30	33	3.5255	1.8178	0.0001274	0.001088	Up Regulation	GO:0009733	-	PF02519	PTHR31175,PTHR31175:SF4	-	AT1G29430	SAUR62	SAUR-like auxin-responsive protein family	GO:0009733//response to auxin;	-	-	-
Potri.009G144900.v3.0	0.859758	0.507293	0.559459	3.55377	2.19392	3.15424	26	12	15	96	66	71	4.4369	2.1496	1.012e-10	1.911e-09	Up Regulation	GO:0080019	K13356	PF03015,PF07993	PTHR11011,PTHR11011:SF25	KOG1221	AT4G33790.1	CER4,FAR3,G7	Jojoba acyl CoA reductase-related male sterility protein	-	-	GO:0080019//fatty-acyl-CoA reductase (alcohol-forming) activity;	ko04146(Peroxisome);ko00073(Cutin, suberine and wax biosynthesis)
Potri.009G149500.v3.0	1.81137	0.926279	2.45168	3.24446	4.55219	6.5706	10	4	12	16	25	27	2.6557	1.4091	0.00767	0.04009	Up Regulation	-	-	-	-	-	-	-	-	-	-	-	-
Potri.009G161600.v3.0	0.146868	0.281639	0.248481	0.986493	0.516735	0.887919	2	3	3	12	7	9	3.4846	1.801	0.03161	0.1232	Up Regulation	-	-	PF04844	PTHR33057,PTHR33057:SF1	-	AT5G04820.1	ATOFP13,OFP13	ovate family protein 13	-	-	-	-
Potri.010G004300.v3.0	0.0461823	0.177121	0.156268	0.5687	0.417822	0.744544	1	3	3	11	9	12	4.5515	2.1863	0.009433	0.04746	Up Regulation	-	K09422	PF00249	PTHR10641,PTHR10641:SF618	KOG0048	AT1G57560.1	AtMYB50,MYB50	myb domain protein 50	-	-	-	-
Potri.010G007800.v3.0	0.0803071	0	0	0.44951	0.161457	0.539458	1	0	0	5	2	5	11.4186	3.5133	0.0309	1	Up Regulation	GO:0004866	-	PF00197	PTHR33107	-	-	-	Kunitz family trypsin and protease inhibitor protein	-	-	GO:0004866//endopeptidase inhibitor activity;	-
Potri.010G053400.v3.0	3.04401	2.94026	4.04374	7.95129	8.29595	5.8163	45	34	53	105	122	64	2.1549	1.1076	8.558e-06	9.176e-05	Up Regulation	-	K13993	PF00011	PTHR11527,PTHR11527:SF137	KOG3591	AT4G27670.1	HSP21	heat shock protein 21	-	-	-	ko04141(Protein processing in endoplasmic reticulum)
Potri.010G071800.v3.0	0.163023	0.625238	0	1.09501	1.14715	1.31412	1	3	0	6	7	6	4.6102	2.2048	0.04763	1	Up Regulation	-	-	-	-	-	-	-	-	-	-	-	-
Potri.010G072200.v3.0	64.9238	50.041	67.4318	187.072	142.497	225.08	758	457	698	1951	1655	1956	2.9678	1.5694	1.991e-11	3.983e-10	Up Regulation	GO:0005199	-	PF02095	PTHR34629,PTHR34629:SF1	-	-	-	-	-	-	GO:0005199//structural constituent of cell wall;	-
Potri.010G080600.v3.0	37.5333	34.6816	39.2458	84.4127	86.5552	87.2684	891	644	826	1790	2044	1542	2.2579	1.175	1.673e-67	2.171e-65	Up Regulation	-	-	PF04720	PTHR31579,PTHR31579:SF5	-	-	-	Protein of unknown function (DUF506)	-	-	-	-
Potri.010G086000.v3.0	2.18335	0.744331	1.64175	4.39958	1.90217	5.4755	15	4	10	27	13	28	2.4471	1.2911	0.01747	0.07775	Up Regulation	-	-	PF07911	PTHR33108,PTHR33108:SF2	-	-	-	Protein of unknown function (DUF1677)	-	-	-	-
Potri.010G089300.v3.0	0.216642	0.276961	0.610883	0.606316	0.816673	1.38252	4	4	10	10	15	19	2.4686	1.3037	0.04269	0.1545	Up Regulation	-	K07025	PF13419	PTHR12725,PTHR12725:SF81	KOG3109	-	-	Haloacid dehalogenase-like hydrolase (HAD) superfamily protein	-	-	-	-
Potri.010G096000.v3.0	1.06551	0.953523	0.24036	2.98204	3.21331	3.57876	10	7	2	25	30	25	4.1951	2.0687	0.0001218	0.001045	Up Regulation	-	-	PF10604	PTHR31907,PTHR31907:SF1	-	AT1G24020.1	MLP423	MLP-like protein 423	-	-	-	-
Potri.010G123500.v3.0	1.06441	0.859434	0.379125	2.32046	1.57684	2.3332	19	12	6	37	28	31	2.6139	1.3862	0.001979	0.01271	Up Regulation	GO:0006308,GO:0004519,GO:0003676	-	PF02265	PTHR33146,PTHR33146:SF2	-	AT1G68290.1	ENDO 2	endonuclease 2	-	-	-	-
Potri.010G129600.v3.0	2.08115	0.443431	0.78245	2.7181	4.18414	4.194	6	1	2	7	12	9	3.1538	1.6571	0.04876	0.1707	Up Regulation	-	-	PF08137	PTHR33102,PTHR33102:SF10	-	AT1G13245.1	DVL4,RTFL17	ROTUNDIFOLIA like 17	-	-	-	-
Potri.010G142900.v3.0	4.52843	3.47355	4.59689	22.8126	20.9401	20.9894	40	24	36	180	184	138	4.9802	2.3162	1.955e-25	8.603e-24	Up Regulation	GO:0043565,GO:0006355,GO:0003700	-	PF00170	PTHR22952,PTHR22952:SF154	-	AT5G49450.1	AtbZIP1,bZIP1	basic leucine-zipper 1	-	-	-	-
Potri.010G146200.v3.0	0.184207	0.0588737	0.155827	0.824864	0.648109	0.30935	4	1	3	16	14	5	4.286	2.0996	0.011	0.05367	Up Regulation	-	-	-	-	-	-	-	-	-	-	-	-
Potri.010G174600.v3.0	0	0	0.245168	0.547503	0.273132	0.511047	0	0	4	9	5	7	5.2889	2.403	0.03428	0.1309	Up Regulation	GO:0006355,GO:0003677	-	PF02365	PTHR31989,PTHR31989:SF9	-	AT1G65910.1	anac028,NAC028	NAC domain containing protein 28	-	-	-	-
Potri.010G193600.v3.0	0.16467	0.210518	0.185733	1.6591	0.827672	0.663697	1	1	1	9	5	3	5.5414	2.4702	0.04378	1	Up Regulation	-	-	-	-	-	-	-	-	-	-	-	-
Potri.010G211500.v3.0	5.11446	4.08653	3.42514	12.3457	11.4073	13.0983	32	20	19	69	71	61	2.8259	1.4987	7.848e-07	9.818e-06	Up Regulation	-	-	PF09713	PTHR31871,PTHR31871:SF10	-	-	-	Plant protein 1589 of unknown function	-	-	-	-
Potri.010G229200.v3.0	0.189562	0.565461	0.427618	0.778106	1.07982	1.10359	3	7	6	11	17	13	2.4961	1.3197	0.04261	0.1542	Up Regulation	-	-	PF07795	PTHR33431,PTHR33431:SF1	-	-	-	Protein of unknown function (DUF1635)	-	-	-	-
Potri.011G003800.v3.0	7.49908	7.91969	6.15984	16.6989	14.6672	14.6743	92	76	67	183	179	134	2.085	1.06	8.506e-09	1.346e-07	Up Regulation	GO:0046961,GO:0046933,GO:0045261,GO:0015986	K02115	PF00231	PTHR11693,PTHR11693:SF21	KOG1531	AT4G04640.1	ATPC1	ATPase, F1 complex, gamma subunit protein	-	-	-	ko00195(Photosynthesis);ko00190(Oxidative phosphorylation)
Potri.011G015500.v3.0	3.54816	2.7584	3.78568	13.956	12.4355	11.0154	74	45	70	260	258	171	3.6022	1.8489	8.972e-24	3.68e-22	Up Regulation	-	-	-	PTHR35132,PTHR35132:SF1	-	-	-	-	-	-	-	-
Potri.011G029400.v3.0	0.695061	1.6156	1.35412	2.54653	2.28668	3.31077	11	20	19	36	36	39	2.194	1.1336	0.004269	0.02461	Up Regulation	-	-	PF01657	PTHR32099,PTHR32099:SF4	-	AT4G38830.1	CRK26	cysteine-rich RLK (RECEPTOR-like protein kinase) 26	-	-	-	-
Potri.011G032700.v3.0	12.95	13.855	14.6583	30.8453	33.2374	29.7991	282	236	283	600	720	483	2.215	1.1473	1.873e-29	9.371e-28	Up Regulation	-	-	-	PTHR33971,PTHR33971:SF3	-	-	-	-	-	-	-	-
Potri.011G039700.v3.0	0.701176	0.896399	0.889721	2.74733	1.3216	2.2373	8	8	9	28	15	19	2.4777	1.309	0.01389	0.06492	Up Regulation	GO:0008270,GO:0005622	-	PF00643	PTHR31717,PTHR31717:SF7	-	-	-	B-box type zinc finger family protein	-	-	-	-
Potri.011G053300.v3.0	0	0	0	0.296268	0.266037	0.426662	0	0	0	5	5	6	29.1268	4.8643	0.00177	1	Up Regulation	-	-	PF04720	PTHR31579,PTHR31579:SF11	-	-	-	Protein of unknown function (DUF506)	-	-	-	-
Potri.011G081000.v3.0	58.8177	51.69	47.7915	125.741	117.603	118.676	819	563	590	1564	1629	1230	2.2273	1.1553	7.919e-46	6.411999999999999e-44	Up Regulation	-	-	-	PTHR35101,PTHR35101:SF1	-	-	-	-	-	-	-	-
Potri.011G081400.v3.0	31.3124	29.4192	30.8328	62.7626	61.9043	66.9079	630	463	550	1128	1239	1002	2.0379	1.0271	1.641e-39	1.1e-37	Up Regulation	GO:0006355,GO:0005739,GO:0003690	K15032	PF02536	PTHR13068,PTHR13068:SF6	KOG1267	-	-	Mitochondrial transcription termination factor family protein	-	-	-	-
Potri.011G089700.v3.0	6.24923	5.75616	6.17297	15.8168	12.6811	14.9142	161	116	141	364	325	286	2.3236	1.2164	6.702e-18	2.051e-16	Up Regulation	GO:0016788	-	PF00657	PTHR22835,PTHR22835:SF116	-	-	-	GDSL-like Lipase/Acylhydrolase superfamily protein	-	-	GO:0016788//hydrolase activity, acting on ester bonds;	-
Potri.011G105000.v3.0	0.363043	0.287313	0.272986	1.06443	0.312812	0.534195	21	13	14	55	18	23	2.0095	1.0069	0.02914	0.1157	Up Regulation	GO:0005515	-	PF08263,PF00560,PF13855	PTHR27004,PTHR27004:SF1	KOG0472	AT1G47890.1	AtRLP7,RLP7	receptor like protein 7	-	-	GO:0005515//protein binding;	-
Potri.011G105100.v3.0	0.441598	0.282275	0.560343	0.926925	0.850839	0.889923	24	12	27	45	46	36	2.0106	1.0076	0.004713	0.02674	Up Regulation	GO:0005515	-	PF08263,PF00560,PF13855	PTHR27004,PTHR27004:SF1	KOG0472	AT1G71400.1	AtRLP12,RLP12	receptor like protein 12	-	-	GO:0005515//protein binding;	-
Potri.011G110000.v3.0	0.463743	0.0912091	0.603531	3.31457	3.04808	3.83405	13	2	15	83	85	80	8.3361	3.0594	4.94e-16	1.379e-14	Up Regulation	-	-	PF01453	PTHR32444,PTHR32444:SF13	-	-	-	D-mannose binding lectin protein with Apple-like carbohydrate-binding domain	-	-	-	-
Potri.011G110200.v3.0	0.456009	0.291486	0.342892	0.935903	1.14601	0.663697	12	6	8	22	30	13	2.4473	1.2912	0.01331	0.06274	Up Regulation	-	-	PF01453	PTHR32444,PTHR32444:SF13	-	-	-	D-mannose binding lectin protein with Apple-like carbohydrate-binding domain	-	-	-	-
Potri.011G110500.v3.0	0.496324	0.292852	0.344498	3.16278	2.68654	4.46247	13	6	8	74	70	87	8.6918	3.1197	1.545e-15	4.17e-14	Up Regulation	-	-	PF08276,PF01453	PTHR32444,PTHR32444:SF13	-	-	-	D-mannose binding lectin protein with Apple-like carbohydrate-binding domain	-	-	-	-
Potri.011G114500.v3.0	1.37122	0.973891	1.20292	3.75236	3.52263	2.25161	18	10	14	44	46	22	2.6139	1.3862	0.0006827	0.004973	Up Regulation	GO:0003677	-	PF00046	PTHR24326,PTHR24326:SF257	KOG0483	AT5G53980.1	ATHB52,HB52	homeobox protein 52	-	-	GO:0003677//DNA binding;	-
Potri.011G124500.v3.0	0.577074	0.276654	0.284763	0.646022	0.833897	0.969115	16	6	7	16	23	20	2.0568	1.0404	0.04807	0.1688	Up Regulation	GO:0016747	-	PF02458	PTHR31623,PTHR31623:SF6	-	-	-	HXXXD-type acyl-transferase family protein	-	-	GO:0016747//acyltransferase activity, transferring groups other than amino-acyl groups;	-
Potri.011G128500.v3.0	0.347783	0.611344	0.245168	0.924672	0.568114	1.22651	8	11	5	19	13	21	2.2153	1.1475	0.04344	0.1565	Up Regulation	GO:0006468,GO:0004672	-	PF07714	PTHR27003,PTHR27003:SF15	KOG1187	-	-	Leucine-rich repeat protein kinase family protein	-	-	-	-
Potri.011G142700.v3.0	6.26278	6.05069	5.76971	19.8022	20.1845	21.3239	131	99	107	370	420	332	3.3026	1.7236	6.612e-37	4.167e-35	Up Regulation	-	K19042	PF13920	PTHR10044,PTHR10044:SF107	KOG1100	-	-	SBP (S-ribonuclease binding protein) family protein	-	-	-	-
Potri.011G155900.v3.0	0.648388	0.592082	0.800974	2.41952	1.61396	2.44738	21	15	23	70	52	59	3.0806	1.6232	1.134e-06	1.385e-05	Up Regulation	GO:0055114,GO:0050660,GO:0016491	-	PF08031,PF01565	PTHR32448,PTHR32448:SF16	-	-	-	FAD-binding Berberine family protein	-	-	-	-
Potri.011G157400.v3.0	0	0	0.224239	2.89331	0.79941	0.534195	0	0	1	13	4	2	17.1816	4.1028	0.007698	1	Up Regulation	-	-	-	PTHR33076,PTHR33076:SF15	-	-	-	-	-	-	-	-
Potri.011G158300.v3.0	2.1842	1.5378	1.7495	4.46508	4.5186	5.35855	69	38	49	126	142	126	2.5319	1.3402	8.516e-10	1.488e-08	Up Regulation	GO:0055114,GO:0050660,GO:0016491	-	PF08031,PF01565	PTHR32448,PTHR32448:SF25	-	-	-	FAD-binding Berberine family protein	-	-	-	-
Potri.011G160800.v3.0	0.595519	0.475828	1.17546	2.25001	1.7211	1.70016	8	5	14	27	23	17	2.4577	1.2973	0.012	0.0576	Up Regulation	-	-	-	-	-	-	-	-	-	-	-	-
Potri.012G001600.v3.0	1.06824	0.771899	1.30966	6.39534	5.1825	6.11509	23	13	25	123	111	98	5.432	2.4415	5.212e-18	1.609e-16	Up Regulation	GO:0055114,GO:0009916	K17893	PF01786	PTHR31803,PTHR31803:SF4	-	AT3G22370.1	AOX1A,ATAOX1A	alternative oxidase 1A	-	-	-	-
Potri.012G004500.v3.0	12.1057	7.63492	11.6515	21.5026	27.9081	23.6368	75	37	64	119	172	109	2.2541	1.1726	1.014e-07	1.417e-06	Up Regulation	-	-	-	PTHR34283,PTHR34283:SF1	-	AT5G24660.1	LSU2	response to low sulfur 2	-	-	-	-
Potri.012G018000.v3.0	0.407558	0	0.459689	3.19377	2.04849	0.54755	2	0	2	14	10	2	6.3258	2.6613	0.01505	0.06921	Up Regulation	-	-	-	-	-	-	-	-	-	-	-	-
Potri.012G021500.v3.0	2.03779	0.868387	0.510766	4.816	4.55219	2.43356	9	3	2	19	20	8	3.3083	1.7261	0.01142	0.05538	Up Regulation	-	-	-	PTHR33641,PTHR33641:SF3	-	-	-	-	-	-	-	-
Potri.012G022600.v3.0	1.87996	1.93706	1.83559	3.58092	4.68226	4.33516	67	54	58	114	166	115	2.1768	1.1222	6.28e-08	8.993e-07	Up Regulation	GO:0006355,GO:0005634,GO:0005524,GO:0032502,GO:0006351	-	PF08880,PF08879	PTHR31602,PTHR31602:SF3	-	AT5G53660.1	AtGRF7,GRF7	growth-regulating factor 7	-	-	-	-
Potri.012G035200.v3.0	4.64896	4.75466	2.8665	14.5723	13.1477	15.8227	75	60	41	210	211	190	3.4581	1.79	1.632e-19	5.476e-18	Up Regulation	-	-	-	PTHR34576,PTHR34576:SF3	-	-	-	-	-	-	-	-
Potri.012G039300.v3.0	0.188466	0.200783	0.212573	0.457132	0.568366	0.422004	6	5	6	13	18	10	2.3593	1.2383	0.04976	0.173	Up Regulation	GO:0006260,GO:0003887,GO:0003677	K02325	PF04042	PTHR12708,PTHR12708:SF0	KOG3818	AT5G22110.1	ATDPB2,CYL2,DPB2	DNA polymerase epsilon subunit B2	-	-	-	ko03420(Nucleotide excision repair);ko03410(Base excision repair);ko03030(DNA replication)
Potri.012G056300.v3.0	0.0504196	0	0.0568688	0.225775	0.0506842	0.74512	1	0	1	4	1	11	8.7633	3.1315	0.03083	1	Up Regulation	GO:0006355,GO:0003677	-	PF02365	PTHR31744,PTHR31744:SF3	-	AT3G18400.1	anac058,NAC058	NAC domain containing protein 58	-	-	-	-
Potri.012G072100.v3.0	0.323888	0.207033	0.060886	1.08776	0.651175	0.580185	6	3	1	18	12	8	3.774	1.9161	0.01226	0.0586	Up Regulation	-	-	PF06813	PTHR21576,PTHR21576:SF33	-	-	-	Nodulin-like / Major Facilitator Superfamily protein	-	-	-	-
Potri.012G097600.v3.0	2.98954	2.92614	2.95044	5.59531	8.92178	4.895	64	49	56	107	190	78	2.1464	1.1019	4.891e-06	5.462e-05	Up Regulation	-	-	PF08238,PF01753	PTHR12298,PTHR12298:SF7	-	-	-	HCP-like superfamily protein with MYND-type zinc finger	-	-	-	-
Potri.012G105700.v3.0	0	0	0	0.274438	0.123217	0.164677	0	0	0	4	2	2	14.366	3.8446	0.04042	1	Up Regulation	-	-	PF08659	PTHR24322,PTHR24322:SF498	KOG0725	-	-	NAD(P)-binding Rossmann-fold superfamily protein	-	-	-	-
Potri.012G119500.v3.0	0.490296	0.861857	0.622136	1.71524	1.23217	1.23508	8	11	9	25	20	15	2.0957	1.0674	0.03781	0.1411	Up Regulation	-	K14649	PF07524	PTHR12321,PTHR12321:SF38	-	-	-	Bromodomain transcription factor	-	-	-	ko03022(Basal transcription factors)
Potri.012G128900.v3.0	0.3722	0.380663	0.335846	0.916672	1.9456	0.700064	5	4	4	11	26	7	3.2273	1.6903	0.0156	0.07114	Up Regulation	-	-	PF07279	PTHR33593,PTHR33593:SF3	-	-	-	Protein of unknown function (DUF1442)	-	-	-	-
Potri.012G135900.v3.0	0.273224	0.931454	0.410895	1.42738	1.00708	1.34593	6	16	8	28	22	22	2.3386	1.2257	0.01552	0.07094	Up Regulation	-	-	PF03634	PTHR31072,PTHR31072:SF32	-	-	-	TCP family transcription factor	-	-	-	-
Potri.012G136200.v3.0	30.6666	27.6912	28.8672	61.3868	59.1913	59.7327	538	380	449	962	1033	780	2.0133	1.0095	1.118e-33	6.341e-32	Up Regulation	-	-	PF14299	PTHR31960,PTHR31960:SF5	-	AT5G52120.1	AtPP2-A14,PP2-A14	phloem protein 2-A14	-	-	-	-
Potri.013G001000.v3.0	0.692941	0.792621	0.617032	1.71478	1.86976	1.81292	19	17	15	42	51	37	2.5133	1.3296	0.0002218	0.001801	Up Regulation	-	K09422	PF00249	PTHR10641,PTHR10641:SF618	KOG0048	AT1G09540.1	ATMYB61,MYB61	myb domain protein 61	-	-	-	-
Potri.013G010400.v3.0	8.65101	6.29171	9.41062	32.3251	29.1813	31.9749	225	128	217	751	755	619	3.7231	1.8965	1.7660000000000003e-55	1.7929999999999999e-53	Up Regulation	-	-	PF07816	PTHR33095,PTHR33095:SF14	-	-	-	Protein of unknown function (DUF1645)	-	-	-	-
Potri.013G024400.v3.0	0.827965	0.839491	0.644048	1.94966	1.63592	1.61101	29	23	20	61	57	42	2.1956	1.1346	0.0003683	0.002861	Up Regulation	GO:0005515	-	PF00651,PF03000	PTHR32370,PTHR32370:SF31	-	AT5G64330.1	JK218,NPH3,RPT3	Phototropic-responsive NPH3 family protein	-	-	GO:0005515//protein binding;	-
Potri.013G033200.v3.0	1.06031	0.508324	0.548139	1.73104	1.51	1.60259	24	9	11	35	34	27	2.1939	1.1335	0.007426	0.03903	Up Regulation	GO:0031012,GO:0008270,GO:0006508,GO:0004222	-	PF01471,PF00413	PTHR10201,PTHR10201:SF152	-	-	-	Matrixin family protein	-	-	-	-
Potri.013G041600.v3.0	34.9109	46.6641	41.3496	88.5798	80.7404	96.2619	439	459	461	995	1010	901	2.116	1.0813	7.164000000000001e-28	3.434e-26	Up Regulation	GO:0008061,GO:0050832,GO:0042742	-	PF00187,PF00967	PTHR22595,PTHR22595:SF1	-	AT3G04720.1	HEL,PR-4,PR4	pathogenesis-related 4	-	-	-	-
Potri.013G099500.v3.0	0.296618	0.11153	0.354238	0.546917	0.648968	0.492268	17	5	18	28	37	21	2.1353	1.0944	0.016	0.07257	Up Regulation	GO:0016597,GO:0008152,GO:0055114,GO:0050661,GO:0016491,GO:0006520	K12524	PF13840,PF01842,PF03447,PF00742,PF00696	PTHR21499,PTHR21499:SF30	KOG0456	AT4G19710.2	AK-HSDH,AK-HSDH II	aspartate kinase-homoserine dehydrogenase ii	-	-	-	ko00300(Lysine biosynthesis);ko00270(Cysteine and methionine metabolism);ko00261(Monobactam biosynthesis);ko00260(Glycine, serine and threonine metabolism)
Potri.013G112600.v3.0	0.958961	1.22596	0.432649	2.36178	2.50638	2.31904	5	5	2	11	13	9	2.7002	1.433	0.04985	0.1733	Up Regulation	-	-	-	-	-	-	-	-	-	-	-	-
Potri.013G113400.v3.0	6.20198	3.85111	7.19514	14.0843	13.1816	14.9981	35	17	36	71	74	63	2.3664	1.2427	2.241e-05	0.0002228	Up Regulation	-	-	PF02704	PTHR23201,PTHR23201:SF12	-	-	-	Gibberellin-regulated family protein	-	-	-	-
Potri.013G119800.v3.0	0.492943	1.08033	0.476568	2.56211	1.84054	1.70296	14	24	12	65	52	36	2.9673	1.5692	3.196e-05	0.0003077	Up Regulation	GO:0016747,GO:0008610,GO:0016020,GO:0006633	K15397	PF08541,PF08392	PTHR31561,PTHR31561:SF24	-	AT5G04530.1	KCS19	3-ketoacyl-CoA synthase 19	-	-	-	ko04626(Plant-pathogen interaction);ko00062(Fatty acid elongation)
Potri.013G148100.v3.0	0.362274	0.23157	0.408613	2.63613	0.546263	1.70349	2	1	2	13	3	7	4.6845	2.2279	0.0296	0.1172	Up Regulation	-	-	PF12609	PTHR33090	-	-	-	Wound-responsive family protein	-	-	-	-
Potri.013G154700.v3.0	6.37369	8.14827	5.83657	16.743	16.5571	19.2455	101	101	82	237	261	227	2.5279	1.338	5.381e-16	1.495e-14	Up Regulation	-	-	PF03330,PF01357	PTHR31867,PTHR31867:SF22	-	AT2G40610.1	ATEXP8,ATEXPA8,ATHEXP ALPHA 1.11,EXP8,EXPA8	expansin A8	-	-	-	-
Potri.013G156600.v3.0	6.52094	4.76372	7.88039	11.9929	15.9197	16.2701	28	16	30	46	68	52	2.234	1.1596	0.0003216	0.002527	Up Regulation	-	-	-	-	-	-	-	-	-	-	-	-
Potri.014G007100.v3.0	14.5303	12.9578	11.3523	28.5654	29.6407	26.8538	205	143	142	360	416	282	2.1337	1.0934	1.646e-16	4.735e-15	Up Regulation	GO:0043565,GO:0006355,GO:0003700	-	PF00170	PTHR22952,PTHR22952:SF186	-	AT2G22850.2	AtbZIP6,bZIP6	basic leucine-zipper 6	-	-	-	-
Potri.014G070700.v3.0	8.97019	5.88342	8.97384	20.6951	20.7789	19.1773	115	59	102	237	265	183	2.4664	1.3024	5.426e-14	1.314e-12	Up Regulation	-	-	PF13499	PTHR10891,PTHR10891:SF573	KOG0027	-	-	EF hand calcium-binding protein family	-	-	-	-
Potri.014G073100.v3.0	0.797003	0.926279	1.38928	2.1089	2.54923	1.8495	11	10	17	26	35	19	2.0547	1.0389	0.02052	0.0882	Up Regulation	GO:0016787,GO:0008152	-	PF07859	PTHR23024,PTHR23024:SF113	-	-	-	alpha/beta-Hydrolases superfamily protein	-	-	-	-
Potri.014G084200.v3.0	0.681631	0.609989	0.538173	1.37353	1.78154	1.37364	20	14	14	36	52	30	2.4152	1.2722	0.0008222	0.005866	Up Regulation	GO:0005089	-	PF03759	PTHR33101,PTHR33101:SF9	-	AT4G00460.2	ATROPGEF3,ROPGEF3	RHO guanyl-nucleotide exchange factor 3	-	-	-	-
Potri.014G095200.v3.0	0.667497	0.36103	0.926618	1.40828	1.21296	1.82804	26	11	32	49	47	53	2.1908	1.1315	0.001482	0.009874	Up Regulation	GO:0006468,GO:0004672	-	PF07714,PF06760	PTHR23257,PTHR23257:SF530	KOG0192	-	-	Protein kinase family protein	-	-	-	-
Potri.014G111200.v3.0	2.45412	3.3615	2.33305	6.67209	6.66089	6.26444	70	75	59	170	189	133	2.3656	1.2422	9.344e-11	1.773e-09	Up Regulation	-	K09422	PF00249	PTHR10641,PTHR10641:SF465	KOG0048	AT4G01680.1	AtMYB55,MYB55	myb domain protein 55	-	-	-	-
Potri.014G124300.v3.0	3.684	2.21068	3.56162	7.44874	6.49973	7.42412	98	46	84	177	172	147	2.1833	1.1265	1.757e-08	2.679e-07	Up Regulation	-	-	-	PTHR14241,PTHR14241:SF18	-	-	-	P-loop containing nucleoside triphosphate hydrolases superfamily protein	-	-	-	-
Potri.014G124400.v3.0	12.9531	13.1548	11.0598	25.8844	28.7194	29.6002	107	85	81	191	236	182	2.2095	1.1437	9.016e-12	1.854e-10	Up Regulation	GO:0043565,GO:0008270,GO:0006355,GO:0003700	-	PF00320	PTHR10071,PTHR10071:SF178	-	AT5G49300.1	GATA16	GATA transcription factor 16	-	-	-	-
Potri.014G124500.v3.0	1.14049	0.600366	1.28637	1.87758	2.0232	2.70395	17	7	17	25	30	30	2.0955	1.0673	0.01533	0.07024	Up Regulation	-	-	-	PTHR35985,PTHR35985:SF1	-	-	-	-	-	-	-	-
Potri.014G124700.v3.0	0.482318	0.739927	1.30563	2.59173	2.13334	2.59195	5	6	12	24	22	20	2.841	1.5064	0.004698	0.02668	Up Regulation	-	-	-	-	-	-	-	-	-	-	-	-
Potri.014G136100.v3.0	7.21845	4.97702	6.95251	14.0735	11.7406	15.6365	178	96	152	310	288	287	2.0955	1.0673	3.08e-11	6.063e-10	Up Regulation	GO:0005515	-	PF08263,PF13855	PTHR27000,PTHR27000:SF105	-	-	-	Leucine-rich repeat (LRR) family protein	-	-	GO:0005515//protein binding;	-
Potri.014G138300.v3.0	1.07252	1.37114	2.17748	4.56253	5.17513	3.74639	5	5	9	19	24	13	2.873	1.5225	0.00825	0.0426	Up Regulation	-	-	-	-	-	-	-	-	-	-	-	-
Potri.014G143200.v3.0	6.91356	6.48153	6.46934	16.8551	17.4518	22.2919	135	99	112	294	339	324	2.7691	1.4694	6.230999999999999e-22	2.3520000000000002e-20	Up Regulation	GO:0055114,GO:0020037,GO:0006979,GO:0004601	K00430	PF00141	PTHR31388,PTHR31388:SF5	-	-	-	Peroxidase superfamily protein	-	-	-	ko00940(Phenylpropanoid biosynthesis)
Potri.014G167600.v3.0	0	0	0	0.200551	0.360174	0.361022	0	0	0	2	4	3	16.0954	4.0086	0.02676	1	Up Regulation	-	-	-	PTHR35708,PTHR35708:SF1	-	-	-	-	-	-	-	-
Potri.015G011200.v3.0	4.29249	4.49518	3.39938	7.71924	10.1908	10.4295	94	77	66	151	222	170	2.2688	1.1819	4.654e-10	8.383e-09	Up Regulation	GO:0005515	-	PF00646	PTHR32212,PTHR32212:SF65	-	-	-	Protein with RNI-like/FBD-like domains	-	-	GO:0005515//protein binding;	-
Potri.015G011900.v3.0	7.55411	5.77449	6.85142	14.6466	13.8566	14.6478	97	58	78	168	177	140	2.0734	1.052	1.273e-08	1.972e-07	Up Regulation	-	-	PF05097	PTHR34371	-	-	-	-	-	-	-	-
Potri.015G012300.v3.0	10.5996	11.015	11.9554	22.8994	25.423	21.4023	171	139	171	330	408	257	2.0324	1.0232	8.876e-15	2.279e-13	Up Regulation	-	-	-	PTHR21136,PTHR21136:SF93	-	-	-	SNARE-like superfamily protein	-	-	-	-
Potri.015G026500.v3.0	6.18506	4.55576	5.77499	16.3701	13.6291	25.2588	151	87	125	357	331	459	3.2592	1.7045	5.605e-08	8.079e-07	Up Regulation	GO:0006629	-	PF01764	PTHR31828,PTHR31828:SF1	KOG4569	-	-	alpha/beta-Hydrolases superfamily protein	GO:0006629//lipid metabolic process;	-	-	-
Potri.015G037500.v3.0	0.675745	0.539929	0.666907	1.60752	2.12278	0.907855	8	5	7	17	25	8	2.4155	1.2723	0.03393	0.13	Up Regulation	-	-	-	-	-	-	-	-	-	-	-	-
Potri.015G050500.v3.0	0.525882	0.310292	0.13688	0.996284	0.813295	0.489126	13	6	3	22	20	9	2.285	1.1922	0.04928	0.172	Up Regulation	-	-	PF03634	PTHR31072,PTHR31072:SF6	-	AT3G18550.2	ATTCP18,BRC1,TCP18	TCP family transcription factor	-	-	-	-
Potri.015G054600.v3.0	74.853	71.0365	72.7733	232.625	235.778	236.089	1956	1452	1686	5430	6129	4592	3.1419	1.6516	1e-100	1e-100	Up Regulation	GO:0008270,GO:0005622,GO:0005515	-	PF00643,PF06203	PTHR31874,PTHR31874:SF5	KOG1601	-	-	B-box type zinc finger protein with CCT domain	-	-	-	-
Potri.015G075800.v3.0	0.980204	0.659534	0.349131	1.50159	1.40023	1.31689	19	10	6	26	27	19	2.0496	1.0353	0.03165	0.1233	Up Regulation	-	K09422	PF00249	PTHR10641,PTHR10641:SF675	KOG0048	AT5G14750.1	ATMYB66,MYB66,WER,WER1	myb domain protein 66	-	-	-	-
Potri.015G084500.v3.0	0.594614	0.633473	0.503003	2.05244	1.29509	1.59771	12	10	9	37	26	24	2.7882	1.4793	0.001228	0.008347	Up Regulation	-	-	PF05910	PTHR31972,PTHR31972:SF12	-	-	-	Plant protein of unknown function (DUF868)	-	-	-	-
Potri.015G087800.v3.0	12.5432	13.5836	13.5419	35.3408	29.1897	33.0334	327	277	313	823	757	641	2.4022	1.2643	5.88e-36	3.61e-34	Up Regulation	-	K01728	PF00544	PTHR31683,PTHR31683:SF28	-	-	-	Pectin lyase-like superfamily protein	-	-	-	ko00040(Pentose and glucuronate interconversions)
Potri.015G087900.v3.0	1.15874	1.22596	1.08162	2.326	2.53048	2.25462	29	24	24	52	63	42	2.0072	1.0052	0.001222	0.008314	Up Regulation	-	-	PF03016	PTHR11062,PTHR11062:SF63	KOG1021	-	-	Exostosin family protein	-	-	-	-
Potri.015G096200.v3.0	4.8135	3.65738	4.45604	12.2515	11.4122	13.6049	106	63	87	241	250	223	2.7911	1.4809	1.726e-18	5.456e-17	Up Regulation	-	-	PF08238,PF01753	PTHR12298,PTHR12298:SF7	-	-	-	HCP-like superfamily protein with MYND-type zinc finger	-	-	-	-
Potri.015G104700.v3.0	0	0	0	0.108776	0.0651175	0.174056	0	0	0	3	2	4	16.6859	4.0606	0.02377	1	Up Regulation	GO:0006508,GO:0004185	K16297	PF00450	PTHR11802,PTHR11802:SF22	KOG1282	AT1G28110.2	SCPL45	serine carboxypeptidase-like 45	-	-	-	-
Potri.015G115900.v3.0	0	0.14423	0.0636248	0.884089	0.113411	0.227356	0	2	1	14	2	3	6.1054	2.6101	0.03966	1	Up Regulation	-	-	PF13968	PTHR31325,PTHR31325:SF0	-	-	-	Protein of unknown function (DUF594)	-	-	-	-
Potri.015G120700.v3.0	0	0	0	0.207388	0.744904	0.746659	0	0	0	1	4	3	14.3306	3.841	0.04262	1	Up Regulation	-	-	-	PTHR35584	-	-	-	-	-	-	-	-
Potri.015G128200.v3.0	1.82985	3.18999	2.90824	7.63525	4.93309	6.14597	22	30	31	82	59	55	2.3263	1.218	8.203e-05	0.0007259	Up Regulation	GO:0004857	-	PF04043	PTHR31080,PTHR31080:SF19	-	-	-	Plant invertase/pectin methylesterase inhibitor superfamily protein	-	-	GO:0004857//enzyme inhibitor activity;	-
Potri.016G009200.v3.0	0.356986	0.456378	0.134216	1.19891	1.31582	1.59869	3	3	1	9	11	10	4.2567	2.0897	0.01419	0.06609	Up Regulation	-	-	-	PTHR34570,PTHR34570:SF2	-	-	-	-	-	-	-	-
Potri.016G020500.v3.0	0.0710342	0.0454058	0.0400601	0.318085	0.142814	0.334017	2	1	1	8	4	7	4.8509	2.2783	0.0384	1	Up Regulation	GO:0016758,GO:0008152	-	PF00201	PTHR11926,PTHR11926:SF235	-	AT1G22380.1	AtUGT85A3,UGT85A3	UDP-glucosyl transferase 85A3	-	-	-	-
Potri.016G022100.v3.0	1.66767	0.65265	0.690973	3.77194	4.00289	3.10926	49	15	18	99	117	68	3.4586	1.7902	8.636e-09	1.365e-07	Up Regulation	GO:0016758,GO:0008152	-	PF00201	PTHR11926,PTHR11926:SF280	KOG1192	AT1G22380.1	AtUGT85A3,UGT85A3	UDP-glucosyl transferase 85A3	-	-	-	-
Potri.016G032700.v3.0	0.0476677	0	0	0.266815	0.335425	0.192123	1	0	0	5	7	3	13.4695	3.7516	0.01625	1	Up Regulation	-	-	-	PTHR23077	-	AT3G56690.1	CIP111	Cam interacting protein 111	-	-	-	-
Potri.016G043400.v3.0	0.312172	0.221716	0.547715	1.00958	0.592754	1.2582	9	5	14	26	17	27	2.5491	1.35	0.009325	0.04704	Up Regulation	GO:0055114,GO:0051287,GO:0046168,GO:0016616,GO:0005975,GO:0004367,GO:0009331,GO:0006072	K00006	PF01210,PF07479	PTHR11728,PTHR11728:SF17	KOG2711	AT2G41540.1	GPDHC1	6-phosphogluconate dehydrogenase family protein	-	-	-	ko00564(Glycerophospholipid metabolism)
Potri.016G044100.v3.0	0.210936	0.231142	0.203929	0.371074	0.696713	0.445327	7	6	6	11	23	11	2.3021	1.2029	0.04938	0.1722	Up Regulation	GO:0055114,GO:0050660,GO:0016491,GO:0019139,GO:0009690	K00279	PF01565,PF09265	PTHR13878,PTHR13878:SF53	-	AT2G41510.1	ATCKX1,CKX1	cytokinin oxidase/dehydrogenase 1	-	-	-	ko00908(Zeatin biosynthesis)
Potri.016G048000.v3.0	2.23895	1.6995	1.81508	8.53761	7.45544	5.546	32	19	23	109	106	59	3.6397	1.8638	1.056e-10	1.988e-09	Up Regulation	-	-	-	PTHR31314,PTHR31314:SF7	-	-	-	myb-like HTH transcriptional regulator family protein	-	-	-	-
Potri.016G048400.v3.0	0.717533	0.880617	0.679822	1.60652	1.26948	1.81231	25	24	21	50	44	47	2.0085	1.0062	0.002537	0.01576	Up Regulation	GO:0006355,GO:0005739,GO:0003690	-	PF02536	PTHR13068,PTHR13068:SF38	KOG1267	-	-	Mitochondrial transcription termination factor family protein	-	-	-	-
Potri.016G058400.v3.0	1.57402	1.43733	0.887676	5.91555	3.61664	3.77621	14	10	7	47	32	25	3.324	1.7329	0.0001166	0.001003	Up Regulation	GO:0003677,GO:0043565,GO:0006355,GO:0003700	-	PF00046,PF02183	PTHR24326,PTHR24326:SF140	-	AT5G06710.1	HAT14	homeobox from Arabidopsis thaliana	-	-	-	-
Potri.016G059000.v3.0	2.74068	2.47679	3.35773	8.56962	8.69271	8.82428	58	41	63	162	183	139	2.9613	1.5662	4.094e-15	1.08e-13	Up Regulation	GO:0043565,GO:0006355,GO:0003700,GO:0003677	K09338	PF02183,PF00046	PTHR24326,PTHR24326:SF140	KOG0483	AT5G06710.1	HAT14	homeobox from Arabidopsis thaliana	-	-	-	-
Potri.016G080400.v3.0	2.31239	2.14325	1.69531	5.17734	4.0098	4.03867	40	29	26	80	69	52	2.0954	1.0672	0.0001973	0.001617	Up Regulation	GO:0046872,GO:0030001	-	PF00403	PTHR22814,PTHR22814:SF16	KOG1603	-	-	Chloroplast-targeted copper chaperone protein	-	-	-	-
Potri.016G125200.v3.0	52.8591	47.556	50.8165	102.145	107.217	104.93	1070	753	912	1847	2159	1581	2.0249	1.0179	1.4749999999999998e-53	1.421e-51	Up Regulation	-	K15113	PF00153	PTHR24089,PTHR24089:SF308	KOG0760	-	-	Mitochondrial substrate carrier family protein	-	-	-	-
Potri.016G125900.v3.0	0	0.718665	0.317027	1.04886	0.941833	2.01398	0	6	3	10	10	16	3.9414	1.9787	0.01529	0.07014	Up Regulation	-	-	PF00634	-	-	AT4G00020.2	BRCA2(IV),BRCA2A,EDA20,MEE43	BREAST CANCER 2 like 2A	-	-	-	-
Potri.016G129500.v3.0	2.02447	2.17948	3.72559	9.30398	6.21241	7.87327	19	16	31	78	58	55	2.8791	1.5256	3.617e-06	4.149e-05	Up Regulation	-	-	PF07107	PTHR33703	-	-	-	Nuclear transport factor 2 (NTF2) family protein	-	-	-	-
Potri.016G129600.v3.0	3.92464	2.70165	3.74562	13.6313	11.3299	16.6293	39	21	33	121	112	123	3.8653	1.9506	4.352e-14	1.059e-12	Up Regulation	-	-	PF07107	PTHR33703	-	-	-	Nuclear transport factor 2 (NTF2) family protein	-	-	-	-
Potri.016G133900.v3.0	36.3115	31.818	36.0072	82.4431	79.3539	86.0327	960	658	844	1947	2087	1693	2.317	1.2123	1.517e-64	1.8670000000000001e-62	Up Regulation	GO:0007165	-	PF14531,PF03822	PTHR24347,PTHR24347:SF189	KOG0583	AT5G01820.1	ATCIPK14,ATSR1,CIPK14,SnRK3.15,SR1	serine/threonine protein kinase 1	GO:0007165//signal transduction;	-	-	-
Potri.016G135400.v3.0	2.22938	2.3157	2.04306	16.3783	20.0297	17.4093	16	13	13	105	143	93	7.9868	2.9976	1.213e-22	4.716e-21	Up Regulation	-	-	PF00234	PTHR33076,PTHR33076:SF20	-	AT2G38540.1	ATLTP1,LP1,LTP1	lipid transfer protein 1	-	-	-	-
Potri.016G135700.v3.0	24.1772	21.1945	21.6599	77.1763	65.4127	86.4943	175	120	139	499	471	466	3.319	1.7308	2.841e-37	1.827e-35	Up Regulation	-	-	PF00234	PTHR33076,PTHR33076:SF20	-	AT3G51600.1	LTP5	lipid transfer protein 5	-	-	-	-
Potri.017G004300.v3.0	0.0541606	0	0.0916324	0.36379	0.190557	0.400203	2	0	3	12	7	11	6.1562	2.622	0.006033	0.03281	Up Regulation	GO:0006468,GO:0005524,GO:0004672	-	PF00069	PTHR27000,PTHR27000:SF10	KOG1187	AT5G48380.1	BIR1	BAK1-interacting receptor-like kinase 1	-	-	-	-
Potri.017G009200.v3.0	0.309342	0.237282	0.279128	0.484823	0.777414	0.789636	10	6	8	14	25	19	2.406	1.2666	0.01887	0.08236	Up Regulation	GO:0006468,GO:0005524,GO:0004672	-	PF00069	PTHR27009,PTHR27009:SF19	KOG1187	AT5G38280.1	PR5K	PR5-like receptor kinase	-	-	-	-
Potri.017G017100.v3.0	0.565976	0.851243	0.63837	1.2672	1.60644	1.43131	17	20	17	34	48	32	2.0647	1.0459	0.004929	0.02772	Up Regulation	-	-	-	PTHR10593,PTHR10593:SF26	-	AT1G03840.2	MGP	C2H2 and C2HC zinc fingers superfamily protein	-	-	-	-
Potri.017G022300.v3.0	0.392827	0.803519	0.575996	1.45121	2.09291	1.21385	10	16	13	33	53	23	2.6766	1.4204	0.0008388	0.005969	Up Regulation	GO:0046983	-	PF05699	PTHR32002	-	-	-	Plant regulator RWP-RK family protein	-	-	GO:0046983//protein dimerization activity;	-
Potri.017G031600.v3.0	0.958961	0.980766	1.15373	2.29021	1.79946	2.40493	15	12	16	32	28	28	2.0424	1.0303	0.01336	0.06286	Up Regulation	GO:0006355,GO:0003677	-	PF02365	PTHR31719,PTHR31719:SF3	-	AT3G10480.3	ANAC050,NAC050	NAC domain containing protein 50	-	-	-	-
Potri.017G032800.v3.0	150.856	132.063	141.001	326.544	314.168	315.175	1897	1299	1572	3668	3930	2950	2.1973	1.1357	9.016e-80	1.481e-77	Up Regulation	-	-	PF07939	PTHR31865,PTHR31865:SF0	-	-	-	Protein of unknown function (DUF1685)	-	-	-	-
Potri.017G032900.v3.0	85.4048	79.0102	72.7269	169.971	166.325	163.121	351	254	265	624	680	499	2.0522	1.0371	1.707e-24	7.232e-23	Up Regulation	-	-	-	-	-	-	-	-	-	-	-	-
Potri.017G041600.v3.0	5.56302	4.79197	4.56334	11.1565	10.5564	9.95182	187	126	136	335	353	249	2.0662	1.047	2.889e-14	7.146e-13	Up Regulation	-	-	PF03000	PTHR32370,PTHR32370:SF25	-	-	-	Phototropic-responsive NPH3 family protein	-	-	-	-
Potri.017G050600.v3.0	0.0212547	0.0271725	0	0.0951766	0.106831	0.199888	1	1	0	4	5	7	8.112	3.0201	0.02904	1	Up Regulation	GO:0005515	-	PF08263,PF00560,PF13855	PTHR27000,PTHR27000:SF30	KOG0472	AT2G02220.1	ATPSKR1,PSKR1	phytosulfokin receptor 1	-	-	GO:0005515//protein binding;	-
Potri.017G052000.v3.0	8.13429	6.29985	6.50988	16.7009	14.8271	14.2386	241	146	171	442	437	314	2.1233	1.0863	2.018e-16	5.759e-15	Up Regulation	GO:0016758,GO:0008152	-	PF00201	PTHR11926,PTHR11926:SF332	-	AT1G22360.1	AtUGT85A2,UGT85A2	UDP-glucosyl transferase 85A2	-	-	-	-
Potri.017G096400.v3.0	0.639809	0.130871	0.635049	0.859503	1.18343	1.51285	25	4	22	30	46	44	2.4114	1.2699	0.003435	0.02049	Up Regulation	GO:0006468,GO:0004672	-	PF12819,PF07714	PTHR27003,PTHR27003:SF104	KOG1187	-	-	Malectin/receptor-like protein kinase family protein	-	-	-	-
Potri.017G097900.v3.0	3.68478	3.56871	3.52638	8.25005	10.3266	10.801	33	25	28	66	92	72	2.6534	1.4079	4.601e-07	5.915e-06	Up Regulation	-	-	-	PTHR34023,PTHR34023:SF1	-	-	-	-	-	-	-	-
Potri.017G099000.v3.0	2.75954	1.82769	3.15001	5.47131	5.04671	6.56613	83	43	84	147	151	147	2.1346	1.0939	2.411e-07	3.236e-06	Up Regulation	GO:0055114,GO:0020037,GO:0016705,GO:0005506	K12640	PF00067	PTHR24286,PTHR24286:SF8	KOG0156	AT3G30180.1	BR6OX2,CYP85A2	brassinosteroid-6-oxidase 2	-	-	-	ko00905(Brassinosteroid biosynthesis)
Potri.017G125600.v3.0	0.174046	0.370841	0.458053	1.42883	0.933119	1.40297	3	5	7	22	16	18	3.7069	1.8902	0.002008	0.01288	Up Regulation	-	-	PF00249	PTHR10641,PTHR10641:SF526	-	AT1G66370.1	AtMYB113,MYB113	myb domain protein 113	-	-	-	-
Potri.017G137000.v3.0	0.162617	0.0519733	0.412689	0.59165	0.572146	0.764658	4	1	9	13	14	14	2.9553	1.5633	0.02506	0.1028	Up Regulation	GO:0016788	-	PF00657	PTHR22835,PTHR22835:SF262	-	AT5G40990.1	GLIP1	GDSL lipase 1	-	-	GO:0016788//hydrolase activity, acting on ester bonds;	-
Potri.017G137900.v3.0	0.948813	0.705736	0.856141	1.81536	2.01164	2.92027	55	32	44	94	116	126	2.595	1.3757	3.834e-08	5.632e-07	Up Regulation	GO:0043531	-	PF00931	PTHR23155,PTHR23155:SF443	KOG4658	-	-	NB-ARC domain-containing disease resistance protein	-	-	GO:0043531//ADP binding;	-
Potri.017G152200.v3.0	0.302206	0.300492	0.302988	0.864578	0.590707	0.857133	18	14	16	46	35	38	2.4815	1.3112	0.0005668	0.004204	Up Regulation	GO:0005515,GO:0006468,GO:0005524,GO:0004672	-	PF00560,PF13855,PF00069	PTHR27000,PTHR27000:SF104	KOG1187	-	-	Leucine-rich repeat protein kinase family protein	-	-	-	-
Potri.018G026400.v3.0	45.2077	42.7915	43.3072	88.9372	89.2743	92.6808	1772	1312	1505	3114	3481	2704	2.0114	1.0082	8.848e-74	1.28e-71	Up Regulation	GO:0006468,GO:0004672	-	PF07714	PTHR22967,PTHR22967:SF67	KOG0198	-	-	Protein kinase superfamily protein	-	-	-	-
Potri.018G028000.v3.0	0.455373	0.582159	0.513619	0.815648	1.64794	1.59065	5	5	5	8	18	13	2.5618	1.3571	0.04255	0.1541	Up Regulation	GO:0006355,GO:0003700	-	PF00847	PTHR31194,PTHR31194:SF13	-	AT5G25390.2	SHN2	Integrase-type DNA-binding superfamily protein	-	-	-	-
Potri.018G029500.v3.0	4.91964	6.53602	6.74573	16.5223	13.5758	13.9965	51	53	62	153	140	108	2.3786	1.2501	3.96e-09	6.509e-08	Up Regulation	GO:0043565,GO:0006355,GO:0003700	K16241	PF00170	PTHR13301,PTHR13301:SF29	-	AT5G11260.1	HY5,TED 5	Basic-leucine zipper (bZIP) transcription factor family protein	-	-	-	ko04712(Circadian rhythm - plant)
Potri.018G033900.v3.0	0.65868	0.210518	0.928665	0.737378	2.31748	3.98218	4	1	5	4	14	18	3.7214	1.8959	0.01924	0.08363	Up Regulation	-	-	-	-	-	-	-	-	-	-	-	-
Potri.018G046500.v3.0	19.4833	18.2997	20.0918	68.1041	73.3858	70.3001	245	180	224	765	918	658	3.5665	1.8345	7.013000000000001e-76	1.0600000000000001e-73	Up Regulation	-	-	PF05553	PTHR33265,PTHR33265:SF2	-	-	-	-	-	-	-	-
Potri.018G046800.v3.0	0.100632	0.514599	0.340511	1.12655	1.0116	1.35198	1	4	3	10	10	10	3.6749	1.8777	0.02321	0.09693	Up Regulation	GO:0004871,GO:0000160	K14490	PF01627	PTHR28242,PTHR28242:SF12	KOG4747	AT3G16360.2	AHP4	HPT phosphotransmitter 4	-	-	-	ko04075(Plant hormone signal transduction)
Potri.018G054600.v3.0	1.54694	1.21701	1.47637	2.53104	3.11011	4.15658	13	8	11	19	26	26	2.231	1.1577	0.01534	0.07025	Up Regulation	-	-	-	-	-	-	-	-	-	-	-	-
Potri.018G089500.v3.0	6.17773	5.4297	4.83883	17.8659	12.5928	17.4063	144	99	100	372	292	302	2.8276	1.4996	7.238000000000001e-20	2.452e-18	Up Regulation	GO:0016788	-	PF00657	PTHR22835,PTHR22835:SF157	-	-	-	GDSL-like Lipase/Acylhydrolase superfamily protein	-	-	GO:0016788//hydrolase activity, acting on ester bonds;	-
Potri.018G121000.v3.0	0.646918	1.48866	1.60526	3.91074	1.69081	2.95503	5	9	11	27	13	17	2.2576	1.1748	0.03615	0.1362	Up Regulation	-	-	-	PTHR15414	-	-	-	-	-	-	-	-
Potri.018G126800.v3.0	4.79481	8.99036	3.96595	13.956	14.1386	14.1719	15	22	11	39	44	33	2.3596	1.2386	0.001551	0.01028	Up Regulation	-	-	-	-	-	-	-	-	-	-	-	-
Potri.018G126900.v3.0	4.30628	8.6511	4.51016	12.3963	13.2958	12.8106	14	22	13	36	43	31	2.1869	1.1289	0.004017	0.02336	Up Regulation	-	-	-	-	-	-	-	-	-	-	-	-
Potri.018G127000.v3.0	9.15862	7.49349	7.23107	22.7614	19.7023	16.7341	50	32	35	111	107	68	2.4128	1.2707	4.368e-07	5.636e-06	Up Regulation	-	-	-	-	-	-	-	-	-	-	-	-
Potri.018G130300.v3.0	2.75234	3.38332	2.86559	6.99193	8.19395	4.26662	52	50	48	118	154	60	2.1296	1.0906	1.546e-05	0.0001586	Up Regulation	-	-	-	PTHR26312,PTHR26312:SF75	-	-	-	Tetratricopeptide repeat (TPR)-like superfamily protein	-	-	-	-
Potri.018G131500.v3.0	34.874	35.4065	33.223	72.5857	76.9579	78.6481	753	598	636	1400	1653	1264	2.1513	1.1052	2.818e-54	2.762e-52	Up Regulation	-	-	PF03105	PTHR10783,PTHR10783:SF44	KOG1161	AT2G26660.1	ATSPX2,SPX2	SPX domain gene 2	-	-	-	-
Potri.018G144500.v3.0	4.48688	2.48566	1.68693	6.36243	7.51738	5.42527	30	13	10	38	50	27	2.1513	1.1052	0.006246	0.03379	Up Regulation	-	-	PF08263	PTHR27004,PTHR27004:SF11	-	AT1G58190.2	AtRLP9,RLP9	receptor like protein 9	-	-	-	-
Potri.018G144600.v3.0	1.52748	2.2368	2.1614	5.5652	6.58866	4.85053	55	63	69	179	236	130	2.8307	1.5011	5.727e-14	1.381e-12	Up Regulation	GO:0005515	-	PF00560,PF13855	PTHR27004,PTHR27004:SF11	KOG4579	AT1G74190.1	AtRLP15,RLP15	receptor like protein 15	-	-	GO:0005515//protein binding;	-
Potri.018G145100.v3.0	1.85254	0.947331	3.13424	6.84379	6.89037	7.71548	10	4	15	33	37	31	3.4842	1.8008	8.846e-05	0.0007775	Up Regulation	-	-	PF04782	PTHR21450,PTHR21450:SF3	-	-	-	Protein of unknown function (DUF630 and DUF632)	-	-	-	-
Potri.018G147700.v3.0	0.167203	0.748148	0.471476	1.31026	0.756364	1.79709	2	7	5	14	9	16	2.7747	1.4723	0.03522	0.1337	Up Regulation	-	K17776	-	PTHR12289,PTHR12289:SF38	KOG3028	-	-	metaxin-related	-	-	-	-
Potri.019G008000.v3.0	0.267739	0.399331	0.100662	1.099	0.493431	0.659458	6	7	2	22	11	11	2.8934	1.5328	0.02271	0.09534	Up Regulation	GO:0016788	-	PF00657	PTHR22835,PTHR22835:SF163	-	-	-	GDSL-like Lipase/Acylhydrolase superfamily protein	-	-	GO:0016788//hydrolase activity, acting on ester bonds;	-
Potri.019G009800.v3.0	0.345807	0.694709	0.315746	1.14294	0.943546	0.951299	21	33	17	62	57	43	2.2216	1.1516	0.000687	0.004999	Up Regulation	GO:0006468,GO:0004672	-	PF07714,PF11721	PTHR27006,PTHR27006:SF45	KOG1187	-	-	Leucine-rich repeat transmembrane protein kinase	-	-	-	-
Potri.019G029000.v3.0	0.415876	1.48866	0.844327	2.79338	2.09029	2.68188	5	14	9	30	25	24	2.7532	1.4611	0.003269	0.01963	Up Regulation	GO:0005509	-	PF13202	-	-	-	-	Calcium-binding EF-hand family protein	-	-	GO:0005509//calcium ion binding;	-
Potri.019G040200.v3.0	4.45876	4.6314	3.67751	10.4821	11.0093	10.7825	160	130	117	336	393	288	2.4687	1.3037	9.714e-22	3.652e-20	Up Regulation	GO:0055085,GO:0016021	K13754	PF01699	PTHR12266,PTHR12266:SF2	KOG2399	AT5G17860.1	CAX7	calcium exchanger 7	-	-	-	-
Potri.019G041500.v3.0	0.0411675	0	0	0.0921723	0.289685	0.221232	1	0	0	2	7	4	11.7927	3.5598	0.02779	1	Up Regulation	GO:0055114,GO:0016491,GO:0008270	K00121	PF00107	PTHR11695,PTHR11695:SF568	KOG0022	-	-	GroES-like zinc-binding dehydrogenase family protein	-	-	-	ko00620(Pyruvate metabolism);ko00350(Tyrosine metabolism);ko00071(Fatty acid degradation);ko00010(Glycolysis / Gluconeogenesis)
Potri.019G050200.v3.0	1.1987	1.04206	0.811216	8.85667	10.7967	9.53381	25	17	15	165	224	148	9.2902	3.2157	1.823e-35	1.0979999999999999e-33	Up Regulation	GO:0009116,GO:0003824	-	PF01048	PTHR21234,PTHR21234:SF30	-	-	-	Phosphorylase superfamily protein	-	-	-	-
Potri.019G065000.v3.0	0.32971	0.0936687	0.247922	0.574161	0.515574	0.935141	9	2	6	14	14	19	2.8504	1.5111	0.01741	0.0775	Up Regulation	GO:0006508,GO:0004190	-	PF14543,PF14541	PTHR13683,PTHR13683:SF268	KOG1339	-	-	Eukaryotic aspartyl protease family protein	-	-	-	-
Potri.019G065100.v3.0	1.1776	0.846824	1.07918	2.76018	2.99643	2.22481	32	18	26	67	81	45	2.5001	1.322	1.468e-05	0.0001512	Up Regulation	GO:0006508,GO:0004190	-	PF14543,PF14541	PTHR13683,PTHR13683:SF268	KOG1339	-	-	Eukaryotic aspartyl protease family protein	-	-	-	-
Potri.019G070000.v3.0	0.798017	0.291486	0.257169	1.97816	1.20331	0.918965	14	4	4	31	21	12	2.9079	1.54	0.00824	0.04256	Up Regulation	-	-	-	PTHR34630,PTHR34630:SF1	-	-	-	Leucine-rich repeat (LRR) family protein	-	-	-	-
Potri.019G070100.v3.0	0.0404525	0	0	0.135857	0.0813295	0.190216	2	0	0	6	4	7	8.9011	3.154	0.02418	1	Up Regulation	GO:0043531	-	PF07725,PF00931	PTHR11017,PTHR11017:SF162	KOG0617	-	-	Disease resistance protein (TIR-NBS-LRR class) family	-	-	GO:0043531//ADP binding;	-
Potri.019G074000.v3.0	0.214681	0.137227	0.105937	0.300413	0.323712	0.414606	16	8	7	20	24	23	2.1796	1.1241	0.02313	0.09672	Up Regulation	GO:0005515,GO:0043531	-	PF13855,PF00931	PTHR23155,PTHR23155:SF506	KOG4658	-	-	LRR and NB-ARC domains-containing disease resistance protein	-	-	-	-
Potri.019G078000.v3.0	2.14191	1.36914	1.07373	3.99638	3.11011	2.39803	18	9	8	30	26	15	2.0085	1.0061	0.03724	0.1394	Up Regulation	-	-	-	PTHR38386,PTHR38386:SF1	-	-	-	-	-	-	-	-
Potri.019G080200.v3.0	0.652094	0.454719	0.200592	1.39365	1.07266	1.8318	11	6	3	21	18	23	3.1528	1.6566	0.003639	0.02148	Up Regulation	-	-	-	PTHR11918,PTHR11918:SF45	-	-	-	Methylthiotransferase	-	-	-	-
Potri.019G082900.v3.0	1.56003	1.69522	0.791809	4.88998	3.84214	1.99109	20	17	9	56	49	19	2.6055	1.3816	0.001102	0.007584	Up Regulation	-	-	PF05097	PTHR33696,PTHR33696:SF1	-	-	-	-	-	-	-	-
Potri.019G094000.v3.0	1.59479	3.09599	1.19919	6.48011	3.80009	9.3639	27	41	18	98	64	118	3.28	1.7137	0.001371	0.009225	Up Regulation	GO:0008061,GO:0016998,GO:0006032,GO:0004568	K01183	PF00187,PF00182	PTHR22595,PTHR22595:SF37	KOG4742	AT3G54420.1	ATCHITIV,ATEP3,CHIV,EP3	homolog of carrot EP3-3 chitinase	-	-	-	ko00520(Amino sugar and nucleotide sugar metabolism)
Potri.019G100600.v3.0	63.5385	63.2166	66.4703	183.816	175.546	159.806	469	365	435	1212	1289	878	2.6243	1.3919	6.631e-63	7.985999999999999e-61	Up Regulation	-	-	-	PTHR34683,PTHR34683:SF2	-	-	-	-	-	-	-	-
Potri.019G104000.v3.0	0.567486	0.791441	0.640074	1.09732	1.40023	1.94068	11	12	11	19	27	28	2.1699	1.1176	0.01693	0.07592	Up Regulation	GO:0016021,GO:0015031	-	PF04144	PTHR10687,PTHR10687:SF17	KOG3088	-	-	Secretory carrier membrane protein (SCAMP) family protein	-	-	-	-
Potri.019G116500.v3.0	7.60776	6.94709	7.15072	14.8029	18.0267	16.7915	42	30	35	73	99	69	2.2269	1.1551	9.04e-06	9.663e-05	Up Regulation	-	-	PF12609	PTHR33090	-	-	-	Wound-responsive family protein	-	-	-	-
Potri.019G116700.v3.0	166.387	166.73	157.608	372.534	392.009	369.553	643	504	540	1286	1507	1063	2.2564	1.174	1.596e-57	1.692e-55	Up Regulation	-	-	PF12609	PTHR33090	-	-	-	Wound-responsive family protein	-	-	-	-
Potri.019G121900.v3.0	7.99442	3.60714	4.15488	12.1082	10.0061	11.0563	102	36	47	138	127	105	2.0249	1.0179	6.038e-05	0.0005492	Up Regulation	GO:0004866	-	PF00197	PTHR33107,PTHR33107:SF5	-	-	-	Kunitz family trypsin and protease inhibitor protein	-	-	GO:0004866//endopeptidase inhibitor activity;	-
Potri.T012500.v3.0	27.8401	28.1268	26.2905	79.2756	74.1447	83.6543	596	471	499	1516	1579	1333	2.8108	1.491	1.682e-82	2.863e-80	Up Regulation	-	-	PF03181	PTHR31236,PTHR31236:SF2	-	AT5G25610.1	ATRD22,RD22	BURP domain-containing protein	-	-	-	-
Potri.T012700.v3.0	48.3481	44.6003	41.5034	118.104	118.18	126.594	1038	749	790	2265	2524	2023	2.6296	1.3948	6.462e-88	1.208e-85	Up Regulation	-	-	PF03181	PTHR31236,PTHR31236:SF2	-	AT5G25610.1	ATRD22,RD22	BURP domain-containing protein	-	-	-	-
Potri.T078500.v3.0	0.340947	0.403588	0.185158	0.819912	0.990129	0.831292	27	25	13	58	78	49	2.7886	1.4795	6.329e-06	6.913e-05	Up Regulation	GO:0003677,GO:0046983	-	PF02892,PF05699,PF14372	PTHR23272,PTHR23272:SF50	KOG1121	-	-	BED zinc finger ;hAT family dimerisation domain	-	-	-	-
Potri.T079100.v3.0	0.612033	0.497914	0.564806	0.872019	1.00677	1.86877	11	7	9	14	18	25	2.1523	1.1059	0.03938	0.1456	Up Regulation	-	-	-	PTHR32002	-	-	-	Plant regulator RWP-RK family protein	-	-	-	-
Potri.T095000.v3.0	0	0	0	0.0975942	0.701087	0.234246	0	0	0	1	8	2	18.6996	4.2249	0.01873	1	Up Regulation	-	-	-	PTHR22835,PTHR22835:SF262	-	AT1G53990.1	GLIP3	GDSL-motif lipase 3	-	-	-	-
Potri.T110500.v3.0	0.565399	0.481879	0.398574	1.2659	0.828868	0.981159	24	16	15	48	35	31	2.0659	1.0468	0.005565	0.03067	Up Regulation	GO:0055114,GO:0047134	-	PF03107,PF07649	PTHR32410,PTHR32410:SF152	-	-	-	Cysteine/Histidine-rich C1 domain family protein	-	-	-	-
Potri.T114300.v3.0	4.60945	4.92733	4.05349	10.8743	12.1731	10.986	177	148	138	373	465	314	2.4494	1.2924	1.16e-23	4.724e-22	Up Regulation	GO:0005515	-	PF08263,PF00560,PF13855	PTHR27004,PTHR27004:SF11	KOG0472	AT1G54470.2	RPP27	RNI-like superfamily protein	-	-	GO:0005515//protein binding;	-
Potri.T117400.v3.0	0.440604	0.187759	0	1.97299	1.47639	0.394631	3	1	0	12	10	2	5.8252	2.5423	0.02273	0.0954	Up Regulation	GO:0006508,GO:0004185	-	PF00450	PTHR11802,PTHR11802:SF29	-	AT1G73280.1	scpl3	serine carboxypeptidase-like 3	-	-	-	-
Potri.T178700.v3.0	9.28478	9.20145	8.72699	18.7738	20.5482	19.3879	258	200	215	466	568	401	2.1057	1.0743	1.5709999999999997e-22	6.068e-21	Up Regulation	GO:0016758,GO:0008152	-	-	PTHR11926,PTHR11926:SF283	KOG1192	AT3G21760.1	HYR1	UDP-Glycosyltransferase superfamily protein	-	-	-	-

## Sheet: Sheet2
Table S1b. List of the downregulated differentially expressed genes in the ptrphots mutants compared with wild-type plants.
Gene ID	WT_1:fpkm	WT_2:fpkm	WT_3:fpkm	phot_1:fpkm	phot_2:fpkm	phot_3:fpkm	WT_1:read count	WT_2:read count	WT_3:read count	phot_1:read count	phot_2:read count	phot_3:read count	foldChange(phot/WT)	log2FoldChange	pval	padj	Regulation	GO	KEGG	Pfam	Panther	KOG	Arabi_ID	Arabi_symbol	Arabi_Description	BP	CC	MF	Pathway
Potri.001G026200.v3.0	16.0288	15.6659	20.1153	3.67452	4.12447	3.45434	293	224	326	60	75	47	0.2129	-2.232	2.027e-36	1.2599999999999999e-34	Down Regulation	GO:0007275,GO:0006511,GO:0005634	K04506	PF03145	PTHR10315,PTHR10315:SF29	KOG3002	-	-	Protein with RING/U-box and TRAF-like domains	-	-	-	ko04120(Ubiquitin mediated proteolysis)
Potri.001G027000.v3.0	29.1171	30.4843	33.9392	5.4478	6.93021	4.79447	359	294	371	60	85	44	0.1811	-2.465	4.148e-50	3.673e-48	Down Regulation	GO:0000160	K14492	PF00072	PTHR26402,PTHR26402:SF574	-	AT3G57040.1	ARR9,ATRR4	response regulator 9	GO:0000160//phosphorelay signal transduction system;	-	-	ko04075(Plant hormone signal transduction)
Potri.001G027500.v3.0	0.390475	0.748788	0.550526	0.109282	0	0.196725	8	12	10	2	0	3	0.1678	-2.575	0.006402	0.03446	Down Regulation	GO:0005515	-	PF00560,PF13855,PF08263	PTHR27004	KOG4579	-	-	Leucine-rich receptor-like protein kinase family protein	-	-	GO:0005515//protein binding;	-
Potri.001G028200.v3.0	3.52069	6.16432	4.40266	2.14203	2.42356	2.46783	92	126	102	50	63	48	0.4906	-1.027	1.909e-05	0.0001929	Down Regulation	GO:0006508,GO:0004190	-	PF14541	PTHR13683,PTHR13683:SF258	KOG1339	-	-	Eukaryotic aspartyl protease family protein	-	-	-	-
Potri.001G035100.v3.0	2.60837	4.16826	2.20651	0.730005	1.52954	0.87608	12	15	9	3	7	3	0.3478	-1.524	0.03188	0.1239	Down Regulation	-	-	-	-	-	-	-	-	-	-	-	-
Potri.001G037100.v3.0	1.62251	1.77793	2.78864	0.25948	1.47569	1.24561	21	18	32	3	19	12	0.4707	-1.087	0.03872	0.1436	Down Regulation	GO:0031047	-	PF03468	PTHR21596,PTHR21596:SF12	-	AT5G23570.1	ATSGS3,SGS3	XS domain-containing protein / XS zinc finger domain-containing protein-related	GO:0031047//gene silencing by RNA;	-	-	-
Potri.001G041100.v3.0	1.42379	1.15279	1.04384	0.796948	0.405523	0.446329	60	38	39	30	17	14	0.4434	-1.173	0.001257	0.008529	Down Regulation	GO:0005509,GO:0016021,GO:0004674,GO:0030247,GO:0006468,GO:0005524,GO:0004672	-	PF07645,PF08488,PF13947,PF00069	PTHR27005,PTHR27005:SF7	KOG1187	-	-	Wall-associated kinase family protein	-	-	-	-
Potri.001G042500.v3.0	0.117767	0.0860321	0.113855	0	0.0169122	0	7	4	6	0	1	0	0.06353	-3.977	0.008666	1	Down Regulation	GO:0005515,GO:0006468,GO:0005524,GO:0004672	-	PF08263,PF13855,PF00069	PTHR27000,PTHR27000:SF79	KOG1187	-	-	Leucine-rich receptor-like protein kinase family protein	-	-	-	-
Potri.001G044500.v3.0	59.2509	61.0003	60.0015	24.6003	26.1152	20.301	1243	1001	1116	461	545	317	0.3863	-1.372	5.940000000000001e-57	6.23e-55	Down Regulation	GO:0043565,GO:0006355,GO:0003700	-	PF03106	PTHR31429,PTHR31429:SF3	-	AT1G80840.1	ATWRKY40,WRKY40	WRKY DNA-binding protein 40	-	-	-	-
Potri.001G046400.v3.0	1.44695	2.58974	2.50245	0.917905	1.11515	0.647988	30	42	46	17	23	10	0.4078	-1.294	0.0009988	0.00696	Down Regulation	GO:0050662,GO:0003824	K09753	PF01370	PTHR10366,PTHR10366:SF404	KOG1502	AT1G80820.1	ATCCR2,CCR2	cinnamoyl coa reductase	-	-	-	ko00940(Phenylpropanoid biosynthesis)
Potri.001G050800.v3.0	1.86312	0.694709	0.875598	0.347621	0.390188	0.417181	24	7	10	4	5	4	0.3226	-1.632	0.0212	0.09049	Down Regulation	GO:0000160	-	PF00072	PTHR24423	-	AT5G26594.1	ARR24,RR24	response regulator 24	GO:0000160//phosphorelay signal transduction system;	-	-	-
Potri.001G050900.v3.0	0.241159	0.184982	0.326407	0.0539944	0	0	5	3	6	1	0	0	0.07698	-3.699	0.01871	1	Down Regulation	GO:0000160	-	PF00072	PTHR26402	-	AT3G04280.2	ARR22,RR22	response regulator 22	GO:0000160//phosphorelay signal transduction system;	-	-	-
Potri.001G054600.v3.0	0.672261	1.14591	0.347531	0.12543	0.337895	0.301058	24	32	11	4	12	8	0.3471	-1.526	0.007214	0.03813	Down Regulation	GO:0055114,GO:0016491,GO:0005507	K05909	PF07731,PF07732,PF00394	PTHR11709,PTHR11709:SF73	-	AT5G60020.1	ATLAC17,LAC17	laccase 17	-	-	-	-
Potri.001G061500.v3.0	7.63548	9.15528	7.09235	3.49173	4.38962	3.51996	306	287	252	125	175	105	0.4687	-1.093	4.327e-13	9.87e-12	Down Regulation	-	-	-	PTHR34119,PTHR34119:SF2	-	-	-	hydroxyproline-rich glycoprotein family protein	-	-	-	-
Potri.001G063900.v3.0	0.296406	0.349784	0.385753	0.204197	0.114601	0.0918965	13	12	15	8	5	3	0.3922	-1.35	0.03807	0.1419	Down Regulation	GO:0005515	-	PF00560,PF13855	PTHR27004,PTHR27004:SF11	KOG0472	AT1G54470.2	RPP27	RNI-like superfamily protein	-	-	GO:0005515//protein binding;	-
Potri.001G071200.v3.0	0.272273	0.60914	0.230324	0.0381004	0.205276	0.0914488	8	14	6	1	6	2	0.3036	-1.72	0.04442	0.1592	Down Regulation	-	-	PF03140	PTHR31549,PTHR31549:SF19	-	-	-	Plant protein of unknown function (DUF247)	-	-	-	-
Potri.001G080900.v3.0	3.48397	3.02535	2.44673	1.03025	1.3216	0.618202	53	36	33	14	20	7	0.3284	-1.606	6.862e-05	0.0006172	Down Regulation	GO:0006355,GO:0003677	-	PF02365	PTHR31719,PTHR31719:SF5	-	AT2G43000.1	anac042,NAC042	NAC domain containing protein 42	-	-	-	-
Potri.001G081400.v3.0	0.381341	1.21879	1.61294	0.320177	0.287507	0.256164	4	10	15	3	3	2	0.2664	-1.908	0.02661	0.1076	Down Regulation	-	-	PF03195	PTHR31301,PTHR31301:SF15	-	AT1G31320.1	LBD4	LOB domain-containing protein 4	-	-	-	-
Potri.001G092900.v3.0	200.485	207.614	203.402	75.423	76.0901	71.3915	4169	3377	3750	1401	1574	1105	0.3563	-1.489	1e-100	1e-100	Down Regulation	GO:0043565,GO:0006355,GO:0003700	-	PF03106	PTHR32096,PTHR32096:SF20	-	AT4G11070.1	AtWRKY41,WRKY41	WRKY family transcription factor	-	-	-	-
Potri.001G093000.v3.0	26.0091	30.2278	28.6341	10.5879	12.3847	12.2049	209	190	204	76	99	73	0.4052	-1.303	1.906e-14	4.773e-13	Down Regulation	-	-	PF12159	PTHR35473,PTHR35473:SF2	-	-	-	-	-	-	-	-
Potri.001G095000.v3.0	13.3136	6.94709	14.4036	6.38754	6.0089	3.65033	49	20	47	21	22	10	0.4527	-1.143	0.004594	0.02617	Down Regulation	-	-	-	-	-	-	-	-	-	-	-	-
Potri.001G095100.v3.0	15.0753	16.3593	18.9807	7.84951	6.51992	6.12314	86	73	96	40	37	26	0.3981	-1.329	3.588e-07	4.704e-06	Down Regulation	-	-	-	-	-	-	-	-	-	-	-	-
Potri.001G098100.v3.0	6.81734	8.99964	8.44157	1.57615	2.16022	2.68797	92	95	101	19	29	27	0.2572	-1.959	1.944e-12	4.24e-11	Down Regulation	-	-	PF03168	PTHR31852,PTHR31852:SF23	-	-	-	Late embryogenesis abundant (LEA) hydroxyproline-rich glycoprotein family	-	-	-	-
Potri.001G098200.v3.0	2.34085	2.03069	1.9802	0.561542	1.26061	0.898543	28	19	21	6	15	8	0.4197	-1.253	0.01222	0.05845	Down Regulation	-	-	PF03168	PTHR31852,PTHR31852:SF10	-	-	-	Late embryogenesis abundant (LEA) hydroxyproline-rich glycoprotein family	-	-	-	-
Potri.001G105900.v3.0	438.038	441.412	449.756	213.632	209.848	226.286	15253	12023	13885	6645	7269	5865	0.4772	-1.067	1e-100	1e-100	Down Regulation	GO:0008152,GO:0003824	-	PF00501	PTHR24095,PTHR24095:SF171	KOG1176	-	-	AMP-dependent synthetase and ligase family protein	-	-	-	-
Potri.001G107900.v3.0	0	0.235939	0.69387	0	0.0618411	0	0	3	10	0	1	0	0.08053	-3.634	0.03523	1	Down Regulation	-	-	PF00271	PTHR24031,PTHR24031:SF303	KOG0327	AT1G12770.1	EMB1586,ISE1	P-loop containing nucleoside triphosphate hydrolases superfamily protein	-	-	-	-
Potri.001G110700.v3.0	67.9498	61.1763	58.967	28.6338	29.032	28.3215	967	681	744	364	411	300	0.4457	-1.166	3.195e-35	1.896e-33	Down Regulation	GO:0006355,GO:0003700	-	PF00847	PTHR31839,PTHR31839:SF0	-	AT5G51990.1	CBF4,DREB1D	C-repeat-binding factor 4	-	-	-	-
Potri.001G110800.v3.0	40.7206	38.615	39.7999	11.3767	11.3509	10.2399	577	428	500	144	160	108	0.2706	-1.886	1.834e-54	1.8099999999999997e-52	Down Regulation	GO:0006355,GO:0003700	-	PF00847	PTHR31839,PTHR31839:SF0	-	AT4G25470.1	ATCBF2,CBF2,DREB1C,FTQ4	C-repeat/DRE binding factor 2	-	-	-	-
Potri.001G127700.v3.0	48.3474	55.2985	50.9971	25.2453	30.0382	20.5989	864	773	808	403	534	274	0.4818	-1.054	3.7259999999999997e-23	1.475e-21	Down Regulation	GO:0016787	-	PF00293	PTHR13994,PTHR13994:SF10	KOG0648	AT4G12720.4	AtNUDT7,ATNUDX7,GFG1,NUDT7	MutT/nudix family protein	-	-	GO:0016787//hydrolase activity;	-
Potri.001G132800.v3.0	23.0116	25.8823	24.03	11.8593	10.2942	10.4371	391	344	362	180	174	132	0.437	-1.194	5.799e-21	2.092e-19	Down Regulation	-	-	PF04819	PTHR16007	-	-	-	-	-	-	-	-
Potri.001G136200.v3.0	17.561	18.217	18.2186	3.79092	3.6451	4.0261	1172	951	1078	226	242	200	0.2067	-2.275	1e-100	1e-100	Down Regulation	-	-	PF00535,PF13632,PF14570	PTHR13301,PTHR13301:SF32	-	AT3G03050.1	ATCSLD3,CSLD3,KJK	cellulose synthase-like D3	-	-	-	-
Potri.001G137100.v3.0	2.393	2.67686	3.03648	1.33946	1.20278	0.401872	16	14	18	8	8	2	0.3629	-1.462	0.01709	0.07646	Down Regulation	-	-	-	-	-	-	-	-	-	-	-	-
Potri.001G138000.v3.0	4.54489	4.79981	3.34319	0.884854	1.39049	1.46013	46	38	30	8	14	11	0.2864	-1.804	2.017e-05	0.0002027	Down Regulation	-	K13448	PF13499	PTHR10891,PTHR10891:SF290	KOG0027	-	-	Calcium-binding EF-hand family protein	-	-	-	ko04626(Plant-pathogen interaction)
Potri.001G140900.v3.0	1.5178	1.36546	1.83876	1.0069	0.28255	0.151048	27	19	29	16	5	2	0.3013	-1.731	0.002026	0.01298	Down Regulation	GO:0008270,GO:0005515	-	PF13639	PTHR14155	-	-	-	RING/U-box superfamily protein	-	-	-	-
Potri.001G142700.v3.0	3.85095	2.95388	4.34352	1.14961	1.03231	1.55211	30	18	30	8	8	9	0.322	-1.635	0.0009234	0.006487	Down Regulation	-	-	-	PTHR35296	-	-	-	-	-	-	-	-
Potri.001G148900.v3.0	120.364	112.041	118.68	44.5929	42.2856	46.4818	4046	2946	3537	1339	1414	1163	0.3701	-1.434	1e-100	1e-100	Down Regulation	GO:0016161,GO:0000272	K01177	PF01373	PTHR31352,PTHR31352:SF1	-	AT4G17090.1	BAM3,BMY8,CT-BMY	chloroplast beta-amylase	-	-	-	ko00500(Starch and sucrose metabolism)
Potri.001G158000.v3.0	140.115	146.363	142.707	67.3003	65.4452	64.7673	4412	3605	3984	1893	2050	1518	0.4495	-1.154	1e-100	1e-100	Down Regulation	-	-	-	PTHR11183,PTHR11183:SF55	-	-	-	Nucleotide-diphospho-sugar transferases superfamily protein	-	-	-	-
Potri.001G158600.v3.0	0.918442	0.922552	0.739942	0.330485	0.36271	0.528821	28	22	20	9	11	12	0.4571	-1.129	0.01747	0.07775	Down Regulation	GO:0006508,GO:0004190	-	PF14543	PTHR13683,PTHR13683:SF276	KOG1339	-	-	Eukaryotic aspartyl protease family protein	-	-	-	-
Potri.001G162700.v3.0	0.585362	1.12251	0.957342	0.294885	0.235374	0.314571	20	30	29	9	8	8	0.31	-1.69	0.000678	0.004943	Down Regulation	GO:0004857,GO:0042545,GO:0030599,GO:0005618	-	PF04043,PF01095	PTHR31707,PTHR31707:SF42	-	AT1G53840.1	ATPME1,PME1	pectin methylesterase 1	-	-	-	-
Potri.001G166200.v3.0	94.0479	98.6005	97.9407	25.8312	23.6754	23.6599	1773	1454	1637	435	444	332	0.2459	-2.024	1e-100	1e-100	Down Regulation	-	K13464	PF09425,PF06200	PTHR33077,PTHR33077:SF13	-	AT1G17380.1	JAZ5,TIFY11A	jasmonate-zim-domain protein 5	-	-	-	ko04075(Plant hormone signal transduction)
Potri.001G167700.v3.0	332.181	344.229	348.307	90.4904	92.396	97.745	18916	15333	17585	4603	5234	4143	0.2673	-1.903	1e-100	1e-100	Down Regulation	GO:0005515,GO:0055114,GO:0046872,GO:0016702	K00454	PF01477,PF00305	PTHR11771,PTHR11771:SF38	-	AT1G17420.1	LOX3	lipoxygenase 3	-	-	-	ko00592(alpha-Linolenic acid metabolism);ko00591(Linoleic acid metabolism)
Potri.001G192600.v3.0	1.87076	3.16036	2.78828	0.448773	0.470145	0.448811	28	37	37	6	7	5	0.1721	-2.539	4.954e-07	6.343e-06	Down Regulation	-	K13993	PF00011	PTHR11527,PTHR11527:SF173	KOG0710	-	-	HSP20-like chaperones superfamily protein	-	-	-	ko04141(Protein processing in endoplasmic reticulum)
Potri.001G198800.v3.0	0.31655	2.63045	0.71408	0.177186	0	0.425282	2	13	4	1	0	2	0.154	-2.699	0.03037	1	Down Regulation	-	-	-	-	-	-	-	-	-	-	-	-
Potri.001G209300.v3.0	10.3507	17.864	9.33972	3.18653	2.99144	1.3906	80	108	64	22	23	8	0.2014	-2.312	2.018e-11	4.033e-10	Down Regulation	GO:0009055	-	PF02298	PTHR33021,PTHR33021:SF61	-	AT2G02850.1	ARPN	plantacyanin	-	-	GO:0009055//electron transfer activity;	-
Potri.001G209700.v3.0	2.08648	3.09418	2.63576	0.747445	0.922868	0.89701	25	29	28	8	11	8	0.3224	-1.633	0.0005786	0.004282	Down Regulation	GO:0006468,GO:0004672	-	PF07714	PTHR27008,PTHR27008:SF47	-	-	-	Leucine-rich repeat protein kinase family protein	-	-	-	-
Potri.001G218800.v3.0	410.067	374.13	386.437	107.949	103.038	103.835	6213	4434	5191	1461	1553	1171	0.2623	-1.931	1e-100	1e-100	Down Regulation	GO:0006355,GO:0003677	-	PF02365	PTHR31989,PTHR31989:SF4	-	AT3G44350.2	anac061,NAC061	NAC domain containing protein 61	-	-	-	-
Potri.001G218900.v3.0	28.0455	19.2517	19.6342	11.5996	10.5549	9.83734	203	109	126	75	76	53	0.4647	-1.106	1.859e-07	2.531e-06	Down Regulation	-	-	-	-	-	-	-	-	-	-	-	-
Potri.001G219100.v3.0	10.9895	13.584	15.1862	5.78463	4.53594	4.79106	151	146	185	71	62	49	0.3719	-1.427	1.848e-12	4.035e-11	Down Regulation	-	-	PF00249	PTHR24078,PTHR24078:SF261	-	-	-	Duplicated homeodomain-like superfamily protein	-	-	-	-
Potri.001G224800.v3.0	0.141759	0.217474	0.0959351	0.0317393	0	0.0380904	5	6	3	1	0	1	0.1429	-2.807	0.04738	1	Down Regulation	GO:0006468,GO:0004672	K04730	PF07714	PTHR27001,PTHR27001:SF171	KOG1187	-	-	Protein kinase superfamily protein	-	-	-	-
Potri.001G226300.v3.0	19.7957	12.8025	22.3278	8.86434	10.5351	8.44791	85	43	85	34	45	27	0.4941	-1.017	0.0004398	0.003363	Down Regulation	-	-	-	-	-	-	-	-	-	-	-	-
Potri.001G228300.v3.0	0.536784	0.711653	0.605444	0.155794	0.299779	0.293807	27	28	27	7	15	11	0.3954	-1.339	0.003481	0.02071	Down Regulation	GO:0006468,GO:0005524,GO:0004672	-	PF01453,PF00069	PTHR27002,PTHR27002:SF132	KOG1187	AT5G60900.1	RLK1	receptor-like protein kinase 1	-	-	-	-
Potri.001G235800.v3.0	269.977	255.99	251.204	124.156	126.882	124.001	3279	2432	2705	1347	1533	1121	0.4708	-1.087	1.3930000000000002e-78	2.238e-76	Down Regulation	-	-	PF13912	PTHR26374,PTHR26374:SF162	-	-	-	C2H2 and C2HC zinc fingers superfamily protein	-	-	-	-
Potri.001G239100.v3.0	32.0293	33.4686	33.6601	14.3639	14.5949	14.4811	1670	1365	1556	669	757	562	0.4278	-1.225	2.891e-74	4.2580000000000005e-72	Down Regulation	GO:0006950,GO:0016567,GO:0004842,GO:0006468,GO:0004672	-	PF00582,PF04564,PF07714	PTHR27003,PTHR27003:SF30	KOG1187	-	-	U-box domain-containing protein kinase family protein	-	-	-	-
Potri.001G239300.v3.0	54.2371	53.4289	57.9548	21.6455	21.0509	20.5837	2432	1874	2304	867	939	687	0.373	-1.423	1e-100	1e-100	Down Regulation	GO:0003824,GO:0006470,GO:0004722	-	PF00481	PTHR13832,PTHR13832:SF228	KOG0700	AT2G28890.1	PLL4	poltergeist like 4	-	-	-	-
Potri.001G242500.v3.0	8.37759	2.89462	7.66149	3.80211	1.36566	2.73775	37	10	30	15	6	9	0.4	-1.322	0.01276	0.06057	Down Regulation	-	-	-	-	-	-	-	-	-	-	-	-
Potri.001G244200.v3.0	2.5618	4.31712	2.49546	1.69465	0.819395	0.938657	22	29	19	13	7	6	0.3626	-1.464	0.004644	0.02642	Down Regulation	-	-	-	PTHR33912,PTHR33912:SF1	-	-	-	-	-	-	-	-
Potri.001G248900.v3.0	0.37766	0.241405	0.354972	0.0704638	0.0316369	0.169127	12	6	10	2	1	4	0.2584	-1.952	0.02615	0.1062	Down Regulation	GO:0055085,GO:0016021	-	PF07690	PTHR23500,PTHR23500:SF91	KOG0254	-	-	Major facilitator superfamily protein	-	-	-	-
Potri.001G253200.v3.0	24.3334	23.8249	25.5103	10.8348	11.9718	10.2363	709	543	659	282	347	222	0.4389	-1.188	1.032e-32	5.709e-31	Down Regulation	-	K03678	PF03725,PF01138	PTHR11097,PTHR11097:SF14	KOG1614	AT3G60500.2	CER7,G3	3\'-5\'-exoribonuclease family protein	-	-	-	ko03018(RNA degradation)
Potri.001G258200.v3.0	0.322819	1.03175	0.546165	0	0	0	2	5	3	0	0	0	0.05325	-4.231	0.01561	1	Down Regulation	-	-	-	-	-	-	-	-	-	-	-	-
Potri.001G261500.v3.0	4.70736	4.56101	3.68869	2.44074	1.84302	1.99714	95	72	66	44	37	30	0.4724	-1.082	4.568e-05	0.0004266	Down Regulation	GO:0043531	-	PF00931	PTHR23155,PTHR23155:SF580	-	-	-	NB-ARC domain-containing disease resistance protein	-	-	GO:0043531//ADP binding;	-
Potri.001G268500.v3.0	337.924	309.344	296.04	152.78	126.421	148.308	1451	1039	1127	586	540	474	0.4411	-1.181	3.249e-40	2.252e-38	Down Regulation	-	-	-	PTHR33659,PTHR33659:SF3	-	-	-	-	-	-	-	-
Potri.001G273700.v3.0	0.601562	0.15381	0.746359	0	0.120944	0.242458	10	2	11	0	2	3	0.2256	-2.148	0.04192	0.1523	Down Regulation	GO:0043565,GO:0006355,GO:0005634,GO:0003700	K09419	PF00447	PTHR10015,PTHR10015:SF177	KOG0627	AT1G46264.1	AT-HSFB4,HSFB4,SCZ	heat shock transcription factor B4	-	-	-	-
Potri.001G279200.v3.0	2.99813	2.23585	2.88847	0.769162	1.31857	1.17482	48	28	41	11	21	14	0.3907	-1.356	0.0005215	0.003908	Down Regulation	GO:0008270,GO:0005515	-	PF13639	PTHR14155,PTHR14155:SF135	KOG4172	AT3G16720.1	ATL2,TL2	TOXICOS EN LEVADURA 2	-	-	-	-
Potri.001G285300.v3.0	48.907	51.5381	51.5729	19.5565	20.6182	20.6667	1383	1140	1293	494	580	435	0.3907	-1.356	1.445e-74	2.1400000000000002e-72	Down Regulation	GO:0055085,GO:0046873,GO:0030001,GO:0016020	-	PF01544	PTHR21535,PTHR21535:SF33	-	-	-	Magnesium transporter CorA-like family protein	-	-	-	-
Potri.001G286400.v3.0	27.5909	26.7904	29.6301	12.4356	13.3397	12.3426	919	698	875	370	442	306	0.4432	-1.174	7.738999999999999e-40	5.288e-38	Down Regulation	GO:0055114,GO:0050661,GO:0033014,GO:0008883	K02492	PF03807,PF00745,PF05201	PTHR13812,PTHR13812:SF20	-	AT1G58290.1	HEMA1	Glutamyl-tRNA reductase family protein	-	-	-	ko00860(Porphyrin metabolism)
Potri.001G287800.v3.0	1.20353	1.03507	0.789802	0.587923	0.461941	0.44098	55	37	32	24	21	15	0.48	-1.059	0.003458	0.02059	Down Regulation	-	-	-	PTHR37241	-	-	-	-	-	-	-	-
Potri.001G289900.v3.0	0.567038	0.724914	1.43903	0.158697	0.142503	0	4	4	9	1	1	0	0.1138	-3.135	0.02378	1	Down Regulation	-	-	PF03151	PTHR11132,PTHR11132:SF65	-	-	-	Nucleotide-sugar transporter family protein	-	-	-	-
Potri.001G296400.v3.0	64.9018	71.0176	73.6197	19.9718	20.0984	20.9102	1055	903	1061	290	325	253	0.284	-1.816	2.712e-91	5.391e-89	Down Regulation	GO:0016021	-	PF04117	PTHR11266,PTHR11266:SF18	KOG1944	-	-	Peroxisomal membrane 22 kDa (Mpv17/PMP22) family protein	-	GO:0016021//integral component of membrane;	-	-
Potri.001G297200.v3.0	456.021	459.491	473.514	144.461	140.253	139.781	11273	8885	10378	3190	3449	2572	0.2984	-1.745	1e-100	1e-100	Down Regulation	GO:0003824,GO:0006470,GO:0004722	-	PF00481	PTHR13832,PTHR13832:SF362	KOG0700	-	-	Protein phosphatase 2C family protein	-	-	-	-
Potri.001G298300.v3.0	4.80605	8.09912	6.68359	2.17045	3.65091	1.83434	176	232	217	71	133	50	0.3838	-1.382	0.0001205	0.001034	Down Regulation	-	K14487	PF03321	PTHR31901,PTHR31901:SF12	-	AT2G14960.1	GH3.1	Auxin-responsive GH3 family protein	-	-	-	ko04075(Plant hormone signal transduction)
Potri.001G301200.v3.0	3.13842	3.00917	4.0315	1.46391	2.62907	0.936984	36	27	41	15	30	8	0.491	-1.026	0.01276	0.06056	Down Regulation	-	K07937	PF09439	PTHR11711,PTHR11711:SF184	KOG0070	AT3G62290.3	ARFA1E,ATARFA1E	ADP-ribosylation factor A1E	-	-	-	ko04144(Endocytosis)
Potri.001G301900.v3.0	374.142	383.358	371.719	128.357	121.175	125.232	5531	4433	4872	1695	1782	1378	0.3239	-1.626	1e-100	1e-100	Down Regulation	GO:0005515	-	PF00168	PTHR10774	KOG1030	-	-	Calcium-dependent lipid-binding (CaLB domain) family protein	-	-	GO:0005515//protein binding;	-
Potri.001G303000.v3.0	6.67524	4.50275	6.54537	1.50207	1.1802	1.53224	199	105	173	40	35	34	0.2297	-2.122	3.793e-19	1.251e-17	Down Regulation	GO:0016758,GO:0008152	-	PF00201	PTHR11926,PTHR11926:SF347	KOG1192	AT4G34131.1	UGT73B3	UDP-glucosyl transferase 73B3	-	-	-	-
Potri.001G310400.v3.0	382.751	400.817	412.121	151.688	143.691	146.489	3240	2654	3093	1147	1210	923	0.3608	-1.471	1e-100	1e-100	Down Regulation	-	-	-	-	-	AT5G64310.1	AGP1,ATAGP1	arabinogalactan protein 1	-	-	-	-
Potri.001G310500.v3.0	66.6478	71.9228	69.0435	24.9895	28.7592	25.6239	2502	2112	2298	838	1074	716	0.374	-1.419	1e-100	1e-100	Down Regulation	GO:0009231,GO:0003935,GO:0008686	K14652	PF00925,PF00926	PTHR21327,PTHR21327:SF9	KOG1284	AT5G64300.1	ATGCH,ATRIBA1,GCH,RFD1	GTP cyclohydrolase II	-	-	-	ko00790(Folate biosynthesis);ko00740(Riboflavin metabolism)
Potri.001G313900.v3.0	11.6873	11.2635	11.4246	4.22705	3.73548	3.22088	195	147	169	63	62	40	0.3187	-1.65	2.785e-17	8.281e-16	Down Regulation	-	-	-	PTHR35099,PTHR35099:SF2	-	-	-	-	-	-	-	-
Potri.001G314000.v3.0	71.1429	75.2431	72.063	36.0306	35.728	33.0946	1187	982	1066	537	593	411	0.4695	-1.091	1.2129999999999999e-45	9.712e-44	Down Regulation	GO:0007050,GO:0005634,GO:0004861	-	PF02234	PTHR10265	-	AT5G48820.1	ICK6,KRP3	inhibitor/interactor with cyclin-dependent kinase	-	-	-	-
Potri.001G317000.v3.0	1.25403	1.37415	2.12164	0.300826	0.720347	0.842385	14	12	21	3	8	7	0.3804	-1.395	0.02431	0.1005	Down Regulation	-	-	-	PTHR31342,PTHR31342:SF16	-	-	-	-	-	-	-	-
Potri.001G323500.v3.0	6.79536	7.142	7.25922	0.987481	1.31366	1.31675	208	171	197	27	40	30	0.1664	-2.587	4.2300000000000004e-33	2.362e-31	Down Regulation	GO:0005515,GO:0008270,GO:0005622	-	PF06203,PF00643	PTHR31717,PTHR31717:SF3	-	-	-	B-box type zinc finger protein with CCT domain	-	-	-	-
Potri.001G325100.v3.0	120.453	113.319	115.09	53.0509	51.8176	50.011	1825	1343	1546	718	781	564	0.4333	-1.207	3.6879999999999994e-67	4.743e-65	Down Regulation	GO:0006355,GO:0003677	-	PF02365	PTHR31989,PTHR31989:SF20	-	AT5G13180.1	ANAC083,NAC083,VNI2	NAC domain containing protein 83	-	-	-	-
Potri.001G327900.v3.0	6.02963	4.28245	4.78581	1.50001	1.57144	3.00027	27	15	19	6	7	10	0.3831	-1.384	0.01051	0.05182	Down Regulation	-	-	-	-	-	-	-	-	-	-	-	-
Potri.001G328000.v3.0	10.7668	13.5313	12.0754	5.4478	4.40272	6.86481	177	174	176	80	72	84	0.446	-1.165	1.016e-09	1.767e-08	Down Regulation	GO:0043565,GO:0006355,GO:0003700	-	PF03106	PTHR31221,PTHR31221:SF25	-	AT5G13080.1	ATWRKY75,WRKY75	WRKY DNA-binding protein 75	-	-	-	-
Potri.001G332900.v3.0	31.3418	30.3813	29.9122	14.78	15.1184	15.7324	273	207	231	115	131	102	0.4851	-1.044	2.765e-12	5.964e-11	Down Regulation	-	K13448	PF13499,PF13833	PTHR10891,PTHR10891:SF621	KOG0027	AT1G76650.1	CML38	calmodulin-like 38	-	-	-	ko04626(Plant-pathogen interaction)
Potri.001G335200.v3.0	0.652094	1.20416	0.776364	0.0405558	0	0	18	26	19	1	0	0	0.0167	-5.904	4.385e-06	4.946e-05	Down Regulation	-	-	PF01490	PTHR22950,PTHR22950:SF235	KOG1303	AT5G40780.1	LHT1	lysine histidine transporter 1	-	-	-	-
Potri.001G335300.v3.0	768.909	764.634	776.644	290.213	295.518	299.041	21649	16840	19387	7299	8277	6267	0.3739	-1.419	1e-100	1e-100	Down Regulation	GO:0003333	-	PF01490	PTHR22950,PTHR22950:SF298	KOG1303	AT5G40780.1	LHT1	lysine histidine transporter 1	GO:0003333//amino acid transmembrane transport;	-	-	-
Potri.001G337900.v3.0	1.88104	1.79403	2.05429	0.601652	0.420202	0.56159	63	47	61	18	14	14	0.2678	-1.901	4.374e-08	6.398e-07	Down Regulation	-	-	PF03140	PTHR31549,PTHR31549:SF23	-	-	-	Plant protein of unknown function (DUF247)	-	-	-	-
Potri.001G346500.v3.0	0.663896	0.565827	0.49921	0	0.148307	0.297312	9	6	6	0	2	3	0.242	-2.047	0.04667	0.1651	Down Regulation	-	-	PF12819	PTHR27003,PTHR27003:SF105	-	-	-	Leucine-rich repeat transmembrane protein kinase protein	-	-	-	-
Potri.001G349600.v3.0	79.5911	79.6537	80.603	29.3002	26.5349	27.4825	1782	1395	1600	586	591	458	0.3389	-1.561	1e-100	1e-100	Down Regulation	GO:0050662,GO:0003824	-	PF01370	PTHR10366,PTHR10366:SF388	KOG1502	-	-	NAD(P)-binding Rossmann-fold superfamily protein	-	-	-	-
Potri.001G354600.v3.0	64.9034	65.8763	61.6698	29.4057	24.8674	29.9464	1485	1179	1251	601	566	510	0.4261	-1.231	7.833999999999999e-51	7.046e-49	Down Regulation	-	-	-	PTHR37187,PTHR37187:SF1	-	-	-	-	-	-	-	-
Potri.001G363300.v3.0	3.89777	4.21918	5.48739	1.94286	1.43001	1.68183	137	116	171	61	50	44	0.3622	-1.465	2.633e-11	5.208e-10	Down Regulation	-	-	-	PTHR11017,PTHR11017:SF161	-	-	-	Disease resistance protein (TIR-NBS-LRR class) family	-	-	-	-
Potri.001G363400.v3.0	14.3965	15.8697	17.458	8.3322	7.4561	8.61548	559	482	601	289	288	249	0.4986	-1.004	3.3840000000000005e-20	1.167e-18	Down Regulation	GO:0007165,GO:0005515,GO:0043531	-	PF13676,PF00931	PTHR11017,PTHR11017:SF161	-	-	-	Disease resistance protein (TIR-NBS-LRR class) family	-	-	-	-
Potri.001G374700.v3.0	0.392602	0.239005	0.231953	0.188361	0.0375869	0.0753509	21	10	11	9	2	3	0.3368	-1.57	0.02504	0.1028	Down Regulation	GO:0016020,GO:0004970	-	PF13458,PF00497,PF00060	PTHR18966,PTHR18966:SF209	KOG1052	AT2G29120.1	ATGLR2.7,GLR2.7	glutamate receptor 2.7	-	-	-	-
Potri.001G374800.v3.0	0.902552	1.10577	1.33612	0.315746	0.321331	0.252618	48	46	63	15	17	10	0.2621	-1.932	1.482e-07	2.036e-06	Down Regulation	GO:0016020,GO:0004970	K05387	PF00060,PF13458,PF00497	PTHR18966,PTHR18966:SF209	KOG1052	AT2G29120.1	ATGLR2.7,GLR2.7	glutamate receptor 2.7	-	-	-	-
Potri.001G375000.v3.0	0.187815	0.0480214	0.233022	0.0210255	0	0.0504654	10	2	11	1	0	2	0.1372	-2.866	0.01568	0.07147	Down Regulation	GO:0016020,GO:0004970	K05387	PF00497,PF00060,PF13458	PTHR18966,PTHR18966:SF209	KOG1052	AT2G29120.1	ATGLR2.7,GLR2.7	glutamate receptor 2.7	-	-	-	-
Potri.001G375100.v3.0	0.225638	0.14423	0.0636248	0	0.0189018	0	12	6	3	0	1	0	0.05182	-4.27	0.004061	1	Down Regulation	GO:0016020,GO:0004970	K05387	PF00060,PF13458,PF00497	PTHR18966,PTHR18966:SF209	KOG1052	AT2G29120.1	ATGLR2.7,GLR2.7	glutamate receptor 2.7	-	-	-	-
Potri.001G378300.v3.0	7.22973	8.33651	8.79405	3.49133	3.84759	5.14221	51	46	55	22	27	27	0.4972	-1.008	0.00157	0.01038	Down Regulation	-	-	PF05678	PTHR34777,PTHR34777:SF1	-	-	-	VQ motif-containing protein	-	-	-	-
Potri.001G379500.v3.0	0.633511	1.5118	0.952724	0.283681	0.424557	0.737632	15	28	20	6	10	13	0.454	-1.139	0.03196	0.1242	Down Regulation	-	-	PF01535,PF13041	PTHR24015,PTHR24015:SF740	-	-	-	Pentatricopeptide repeat (PPR) superfamily protein	-	-	-	-
Potri.001G384200.v3.0	0.118419	0.353242	0.356176	0	0	0.0530315	3	7	8	0	0	1	0.0581	-4.105	0.006347	1	Down Regulation	GO:0005515	K14829	PF00400	PTHR18763,PTHR18763:SF3	KOG0286	AT3G49180.1	RID3	Transducin/WD40 repeat-like superfamily protein	-	-	GO:0005515//protein binding;	-
Potri.001G388900.v3.0	480.127	467.985	476.623	227.209	227.676	249.437	17877	13630	15734	7557	8433	6913	0.4825	-1.051	1e-100	1e-100	Down Regulation	GO:0055114,GO:0004097,GO:0016491,GO:0008152	K00422	PF12142,PF00264,PF12143	PTHR11474,PTHR11474:SF33	-	-	-	-	-	-	-	ko00950(Isoquinoline alkaloid biosynthesis);ko00350(Tyrosine metabolism)
Potri.001G390300.v3.0	2.44535	3.12619	3.44767	0.912506	1.22909	1.64265	12	12	15	4	6	6	0.407	-1.297	0.04532	0.1617	Down Regulation	-	-	-	-	-	-	-	-	-	-	-	-
Potri.001G408300.v3.0	5.21675	7.08603	4.96464	1.46001	2.45818	1.53314	32	34	27	8	15	7	0.3131	-1.676	0.0002397	0.001932	Down Regulation	-	-	PF12609	PTHR33090	-	-	-	Wound-responsive family protein	-	-	-	-
Potri.001G408900.v3.0	1.33992	0.642368	1.82616	0.875006	0.448983	0.375034	24	9	29	14	8	5	0.4348	-1.202	0.03138	0.1224	Down Regulation	-	-	-	PTHR34379,PTHR34379:SF2	-	-	-	-	-	-	-	-
Potri.001G409500.v3.0	188.259	176.116	185.985	76.1567	70.6027	76.282	6744	4935	5907	2437	2516	2034	0.3952	-1.339	1e-100	1e-100	Down Regulation	-	-	PF03514	PTHR31636,PTHR31636:SF18	-	AT1G50600.1	SCL5	scarecrow-like 5	-	-	-	-
Potri.001G414200.v3.0	0.652094	0.446599	0.630431	0.312859	0.257524	0.156443	28	15	24	12	11	5	0.4126	-1.277	0.01181	0.0569	Down Regulation	GO:0004674,GO:0048544,GO:0006468,GO:0004672	-	PF11883,PF08276,PF01453,PF00954,PF07714	PTHR27002,PTHR27002:SF9	KOG1187	-	-	S-locus lectin protein kinase family protein	-	-	-	-
Potri.001G415200.v3.0	126.663	127.715	130.282	48.1168	46.7307	45.3738	4553	3591	4152	1545	1671	1214	0.356	-1.49	1e-100	1e-100	Down Regulation	-	-	PF03514	PTHR31636,PTHR31636:SF18	-	AT5G48150.1	PAT1	GRAS family transcription factor	-	-	-	-
Potri.001G419000.v3.0	0.294178	0.344743	0.304155	0.0274438	0	0.0329353	12	11	11	1	0	1	0.05869	-4.091	0.0007321	0.005283	Down Regulation	GO:0031225,GO:0016049,GO:0010215	-	PF04833	PTHR31052,PTHR31052:SF2	-	AT3G20580.1	COBL10	COBRA-like protein 10 precursor	-	-	-	-
Potri.001G430700.v3.0	4.57767	4.34612	4.70762	2.26085	1.45495	2.1706	136	101	124	60	43	48	0.4182	-1.258	2.264e-08	3.403e-07	Down Regulation	GO:0055114,GO:0016671,GO:0005783,GO:0003756	K10950	PF04137	PTHR12613,PTHR12613:SF0	-	AT1G72280.1	AERO1,ERO1	endoplasmic reticulum oxidoreductins 1	-	-	-	ko04141(Protein processing in endoplasmic reticulum)
Potri.001G436100.v3.0	6.21041	6.73134	6.35761	2.4938	2.20541	2.44867	184	156	167	66	65	54	0.361	-1.47	5.394e-15	1.414e-13	Down Regulation	GO:0055114,GO:0016671,GO:0005783,GO:0003756	K10950	PF04137	PTHR12613,PTHR12613:SF0	-	AT1G72280.1	AERO1,ERO1	endoplasmic reticulum oxidoreductins 1	-	-	-	ko04141(Protein processing in endoplasmic reticulum)
Potri.001G437700.v3.0	0.270909	0.672299	0.593147	0.196238	0.176214	0.0856383	17	33	33	11	11	4	0.2988	-1.743	0.0006867	0.004998	Down Regulation	GO:0005515	-	PF08263,PF00560,PF13855	PTHR27004,PTHR27004:SF37	KOG0472	AT1G47890.1	AtRLP7,RLP7	receptor like protein 7	-	-	GO:0005515//protein binding;	-
Potri.001G438400.v3.0	115.8	112.973	117.921	42.7522	44.1276	44.9625	2820	2152	2546	930	1069	815	0.3709	-1.431	1e-100	1e-100	Down Regulation	GO:0006468,GO:0004672	-	PF07714	PTHR27006,PTHR27006:SF22	KOG1187	-	-	Protein kinase superfamily protein	-	-	-	-
Potri.001G442200.v3.0	1.17604	2.17745	1.80674	1.04416	0.652255	0.84448	58	84	79	46	32	31	0.4831	-1.05	0.000331	0.002597	Down Regulation	GO:0006468,GO:0004672	-	PF01453,PF07714	PTHR27002,PTHR27002:SF116	KOG1187	AT3G16030.1	CES101	lectin protein kinase family protein	-	-	-	-
Potri.001G443400.v3.0	0.170462	0.138678	0.279659	0.0693921	0.0467335	0.0416388	11	7	16	4	3	2	0.2623	-1.931	0.01402	0.06546	Down Regulation	GO:0043531	-	PF00931	PTHR23155,PTHR23155:SF554	KOG4658	-	-	NB-ARC domain-containing disease resistance protein	-	-	GO:0043531//ADP binding;	-
Potri.001G452000.v3.0	36.3577	40.1832	40.5232	12.5169	11.6327	12.3954	930	804	919	286	296	236	0.3047	-1.715	5.4840000000000004e-76	8.336e-74	Down Regulation	GO:0005515	-	PF12937	PTHR33736,PTHR33736:SF1	-	-	-	F-box family protein	-	-	GO:0005515//protein binding;	-
Potri.001G457700.v3.0	0.458299	0.544049	0.406151	0	0.197445	0	14	13	11	0	6	0	0.1484	-2.753	0.002396	0.01501	Down Regulation	-	-	-	PTHR12537,PTHR12537:SF13	-	AT1G22240.1	APUM8,PUM8	pumilio 8	-	-	-	-
Potri.001G458500.v3.0	2.13801	1.7083	2.71292	0.897547	0.537308	0	8	5	9	3	2	0	0.2212	-2.177	0.03382	0.1296	Down Regulation	-	-	-	-	-	-	-	-	-	-	-	-
Potri.002G001400.v3.0	623.121	605.369	620.699	330.582	291.331	297.663	7377	5606	6515	3496	3431	2623	0.4854	-1.043	4.9720000000000004e-85	8.832e-83	Down Regulation	-	K13448	PF13499,PF13833	PTHR10891,PTHR10891:SF621	KOG0027	AT5G42380.1	CML37,CML39	calmodulin like 37	-	-	-	ko04626(Plant-pathogen interaction)
Potri.002G001600.v3.0	1.20886	1.32466	1.05183	0.347989	0.416641	0.37122	35	30	27	9	12	8	0.3103	-1.688	0.0001836	0.001515	Down Regulation	GO:0006468,GO:0004672	-	PF07714	PTHR27001,PTHR27001:SF183	KOG1187	-	-	Protein kinase superfamily protein	-	-	-	-
Potri.002G007200.v3.0	3.66803	3.08611	3.92504	1.71972	1.35515	1.76901	117	77	111	49	43	42	0.4393	-1.187	6.235e-07	7.894e-06	Down Regulation	GO:0006468,GO:0004672,GO:0006397,GO:0004540	K08852	PF07714,PF06479	PTHR13954,PTHR13954:SF13	KOG0583,KOG0198	AT5G24360.1	ATIRE1-1,IRE1-1	inositol requiring 1-1	-	-	-	ko04141(Protein processing in endoplasmic reticulum)
Potri.002G007300.v3.0	1.66206	1.31106	1.47579	0.395881	0.426583	0.332568	47	29	37	10	12	7	0.2542	-1.976	4.859e-06	5.433e-05	Down Regulation	GO:0005975,GO:0004553	-	PF07983,PF00332	PTHR32227,PTHR32227:SF89	-	-	-	O-Glycosyl hydrolases family 17 protein	-	-	-	-
Potri.002G007900.v3.0	1.45462	1.29266	1.60066	0.317739	0.267485	0.285989	82	57	80	16	15	12	0.195	-2.359	1.547e-12	3.423e-11	Down Regulation	GO:0005515,GO:0006468,GO:0005524,GO:0004672	-	PF00560,PF13855,PF00069	PTHR27000	KOG1187	-	-	Leucine-rich repeat receptor-like protein kinase family protein	-	-	-	-
Potri.002G008000.v3.0	3.41697	4.70179	4.2365	2.01481	2.35986	1.82225	131	141	144	69	90	52	0.4942	-1.017	4.67e-07	5.995e-06	Down Regulation	GO:0006468,GO:0005524,GO:0004672	-	PF00069	PTHR27000,PTHR27000:SF64	KOG1187	-	-	Leucine-rich repeat receptor-like protein kinase family protein	-	-	-	-
Potri.002G008400.v3.0	3.92662	4.4339	4.94586	1.91566	2.05809	2.21688	257	227	287	112	134	108	0.4539	-1.14	6.624e-14	1.592e-12	Down Regulation	GO:0005515,GO:0006468,GO:0005524,GO:0004672	-	PF00560,PF00069,PF13855	PTHR27000,PTHR27000:SF25	KOG1187	-	-	Leucine-rich repeat receptor-like protein kinase family protein	-	-	-	-
Potri.002G011400.v3.0	78.047	79.029	77.2113	42.1753	38.2018	39.4922	2140	1695	1877	1033	1042	806	0.4993	-1.002	5.471e-56	5.633999999999999e-54	Down Regulation	-	-	-	PTHR35112	-	-	-	-	-	-	-	-
Potri.002G012800.v3.0	81.2637	77.9369	82.814	19.0481	16.3879	18.904	2622	1967	2369	549	526	454	0.2185	-2.194	1e-100	1e-100	Down Regulation	GO:0008152,GO:0003824	K10526	PF13193,PF00501	PTHR24096,PTHR24096:SF186	KOG1176	AT1G20510.1	OPCL1	OPC-8:0 CoA ligase1	-	-	-	ko00592(alpha-Linolenic acid metabolism)
Potri.002G013200.v3.0	65.2094	58.6857	67.1502	26.1484	26.5888	32.0665	2172	1529	1983	778	881	795	0.432	-1.211	3.465e-49	2.976e-47	Down Regulation	GO:0009415,GO:0006950	-	PF00257	PTHR33346	-	AT1G20450.1	ERD10,LTI29,LTI45	Dehydrin family protein	-	-	-	-
Potri.002G017700.v3.0	0.363744	0.126823	0.708649	0.074037	0.0997235	0	11	3	19	2	3	0	0.148	-2.756	0.005368	0.02976	Down Regulation	GO:0042176,GO:0030234,GO:0000502,GO:0005515	K03033	PF08375,PF01399	PTHR10758,PTHR10758:SF3	KOG2581	AT1G20200.1	EMB2719,HAP15	PAM domain (PCI/PINT associated module) protein	-	-	-	ko03050(Proteasome)
Potri.002G031200.v3.0	1.03656	0.301175	0.372003	0.052746	0.0473639	0.0633006	22	5	7	1	1	1	0.09072	-3.462	0.001686	0.01106	Down Regulation	GO:0055114,GO:0020037,GO:0006979,GO:0004601	K00430	PF00141	PTHR31388,PTHR31388:SF4	-	-	-	Peroxidase superfamily protein	-	-	-	ko00940(Phenylpropanoid biosynthesis)
Potri.002G037400.v3.0	5.86312	5.36267	4.94636	3.09505	2.44381	2.75376	123	88	92	58	51	43	0.4988	-1.004	1.152e-05	0.0001208	Down Regulation	GO:0030246,GO:0005975	K06041	PF00571,PF01380	PTHR11911,PTHR11911:SF62	-	-	-	Sugar isomerase (SIS) family protein	-	-	-	-
Potri.002G038500.v3.0	20.098	25.6209	26.7144	7.71221	9.04291	5.66035	353	352	416	121	158	74	0.3055	-1.711	1.344e-27	6.335e-26	Down Regulation	-	K09422	PF00249	PTHR10641,PTHR10641:SF523	KOG0048	AT2G31180.1	ATMYB14,MYB14,MYB14AT	myb domain protein 14	-	-	-	-
Potri.002G038900.v3.0	0.591115	0.994336	0.982542	0.348285	0.375295	0.585168	19	25	28	10	12	14	0.4954	-1.013	0.03046	0.1197	Down Regulation	GO:0055085,GO:0016021	K08176	PF07690	PTHR24064,PTHR24064:SF279	-	AT2G38940.1	ATPT2,PHT1;4	phosphate transporter 1;4	-	-	-	-
Potri.002G042200.v3.0	46.9252	50.7138	47.8077	19.3952	19.4727	22.3314	1468	1241	1326	542	606	520	0.41	-1.286	3.1320000000000002e-62	3.709e-60	Down Regulation	GO:0055114,GO:0020037,GO:0016705,GO:0005506	-	PF00067	PTHR24296,PTHR24296:SF11	KOG0157	AT5G63450.1	CYP94B1	cytochrome P450, family 94, subfamily B, polypeptide 1	-	-	-	-
Potri.002G042900.v3.0	1.93054	4.66186	4.35495	1.4408	1.72504	0.576368	9	17	18	6	8	2	0.3449	-1.536	0.02014	0.0869	Down Regulation	-	-	-	-	-	-	-	-	-	-	-	-
Potri.002G043800.v3.0	1.67203	1.60318	0.942952	0.467952	0.588283	0.56159	20	15	10	5	7	5	0.3739	-1.419	0.023	0.09631	Down Regulation	-	-	PF03208	PTHR19317,PTHR19317:SF13	KOG3142	AT1G55190.1	PRA1.F2,PRA7	PRA1 (Prenylated rab acceptor) family protein	-	-	-	-
Potri.002G049500.v3.0	0.0994045	0.285932	0.252268	0.0278203	0	0.100162	4	9	9	1	0	3	0.1841	-2.441	0.02474	0.1019	Down Regulation	GO:0016021,GO:0015116,GO:0008272,GO:0055085,GO:0016020,GO:0008271,GO:0009507	K17471	PF01740,PF00916	PTHR11814,PTHR11814:SF60	-	AT3G51895.1	AST12,SULTR3;1	sulfate transporter 3;1	-	-	-	-
Potri.002G053800.v3.0	0.958961	0	0.582412	0.0825797	0.0741534	0.0991041	13	0	7	1	1	1	0.157	-2.671	0.03874	1	Down Regulation	-	-	-	PTHR15681,PTHR15681:SF1	-	-	-	-	-	-	-	-
Potri.002G060500.v3.0	5.692	8.19521	6.98104	3.09324	2.88871	2.22732	103	116	112	50	52	30	0.3882	-1.365	1.007e-08	1.578e-07	Down Regulation	GO:0048046,GO:0016762,GO:0006073,GO:0005618,GO:0005975,GO:0004553	K08235	PF06955,PF00722	PTHR31062,PTHR31062:SF34	-	AT4G14130.1	XTH15,XTR7	xyloglucan endotransglucosylase/hydrolase 15	-	-	-	-
Potri.002G060700.v3.0	0.496158	0.679607	0.159892	0.277719	0.0712517	0.0952261	14	15	4	7	2	2	0.3267	-1.614	0.04491	0.1606	Down Regulation	GO:0055114,GO:0020037,GO:0016705,GO:0005506	-	PF00067	PTHR24286,PTHR24286:SF43	KOG0157	AT2G42850.1	CYP718	cytochrome P450, family 718	-	-	-	-
Potri.002G062000.v3.0	0.894641	1.27081	2.13027	0.556406	0.499631	0.534195	9	10	19	5	5	4	0.3625	-1.464	0.03355	0.1288	Down Regulation	GO:0046983,GO:0003677	-	PF00319	PTHR11945,PTHR11945:SF185	-	AT2G24840.1	AGL61,DIA	AGAMOUS-like 61	-	-	-	-
Potri.002G074200.v3.0	2.88244	2.77884	3.09124	1.16378	1.85254	1.26968	61	46	58	22	39	20	0.4812	-1.055	0.0007285	0.005259	Down Regulation	-	-	-	PTHR33133,PTHR33133:SF5	-	-	-	-	-	-	-	-
Potri.002G076100.v3.0	9.48273	9.6729	9.85349	5.60042	4.50354	4.3804	381	304	351	201	180	131	0.4881	-1.035	2.83e-15	7.539e-14	Down Regulation	GO:0005515,GO:0006468,GO:0004672,GO:0030247	-	PF00008,PF07714,PF13947	PTHR27005,PTHR27005:SF12	KOG1187	AT1G21270.1	WAK2	wall-associated kinase 2	-	-	-	-
Potri.002G081400.v3.0	73.1846	70.1706	67.9811	24.7755	23.1317	25.7624	2080	1560	1713	629	654	545	0.3394	-1.559	1e-100	1.764e-100	Down Regulation	GO:0006508,GO:0004190	-	PF14543	PTHR13683,PTHR13683:SF316	KOG1339	-	-	Eukaryotic aspartyl protease family protein	-	-	-	-
Potri.002G087400.v3.0	0.400491	0.602349	0.744006	0.290103	0.331547	0.0633006	17	20	28	11	14	2	0.3947	-1.341	0.01428	0.0664	Down Regulation	-	-	PF01535,PF13041	PTHR24015,PTHR24015:SF881	-	-	-	Pentatricopeptide repeat (PPR-like) superfamily protein	-	-	-	-
Potri.002G089700.v3.0	0.922774	0.917541	0.982983	0.172171	0.309206	0	18	14	17	3	6	0	0.1761	-2.505	0.0006794	0.004953	Down Regulation	-	-	PF02204	PTHR23101,PTHR23101:SF25	-	AT3G19770.1	ATVPS9A,VPS9,VPS9A	Vacuolar sorting protein 9 (VPS9) domain	-	-	-	-
Potri.002G089800.v3.0	169.561	165.302	174.262	78.6515	78.0297	70.8758	4098	3125	3734	1698	1876	1275	0.4367	-1.195	1e-100	1e-100	Down Regulation	GO:0016020,GO:0008378,GO:0006486	-	PF13334,PF01762	PTHR11214,PTHR11214:SF74	KOG2288	-	-	Galactosyltransferase family protein	-	-	-	-
Potri.002G091500.v3.0	7.45637	7.92922	5.5048	2.54212	4.87208	2.9142	220	183	144	67	143	64	0.4858	-1.042	1.511e-06	1.815e-05	Down Regulation	GO:0030170,GO:0009058	K10206	PF00155	PTHR11751,PTHR11751:SF376	KOG0257	AT2G13810.1	ALD1	AGD2-like defense response protein 1	-	-	-	ko00300(Lysine biosynthesis)
Potri.002G093600.v3.0	5.74287	5.21032	7.52219	2.48865	2.04849	3.7333	31	22	36	12	11	15	0.4301	-1.217	0.005335	0.02962	Down Regulation	-	-	-	-	-	-	-	-	-	-	-	-
Potri.002G100500.v3.0	123.642	131.451	132.258	65.0847	59.8257	60.4284	1259	1047	1194	592	606	458	0.4674	-1.097	1.0209999999999999e-47	8.587e-46	Down Regulation	-	-	PF05340	PTHR34046,PTHR34046:SF3	-	-	-	-	-	-	-	-
Potri.002G108600.v3.0	13.6914	11.0719	11.2768	2.42384	2.75265	3.93552	215	136	157	34	43	46	0.2432	-2.04	4.1990000000000005e-20	1.44e-18	Down Regulation	-	-	PF00300	PTHR23029,PTHR23029:SF47	KOG4754	-	-	Phosphoglycerate mutase family protein	-	-	-	-
Potri.002G112900.v3.0	10.6267	12.196	11.3049	2.02779	2.18505	2.75803	88	79	83	15	18	17	0.198	-2.336	4.089e-14	9.984e-13	Down Regulation	-	-	-	PTHR33109,PTHR33109:SF13	-	-	-	-	-	-	-	-
Potri.002G113000.v3.0	23.59	27.3865	27.9751	5.51206	6.53792	6.072	642	583	675	134	177	123	0.2247	-2.154	8.914e-74	1.28e-71	Down Regulation	GO:0006629	-	PF01764	PTHR12482,PTHR12482:SF17	KOG4372	-	-	alpha/beta-Hydrolases superfamily protein	GO:0006629//lipid metabolic process;	-	-	-
Potri.002G118400.v3.0	171.245	154.407	160.531	33.485	27.3607	36.1859	1208	852	1004	211	192	190	0.1934	-2.371	1e-100	1e-100	Down Regulation	-	-	PF15811	PTHR36813	-	-	-	-	-	-	-	-
Potri.002G118500.v3.0	26.2815	24.4275	25.2861	3.8611	3.81383	4.04677	1143	831	975	150	165	131	0.1501	-2.736	1e-100	1e-100	Down Regulation	GO:0005515	-	PF13181	PTHR23083,PTHR23083:SF431	-	AT1G27460.1	NPGR1	no pollen germination related 1	-	-	GO:0005515//protein binding;	-
Potri.002G120900.v3.0	0.123503	0.276305	0.348249	0	0	0.0414811	4	7	10	0	0	1	0.05014	-4.318	0.003201	1	Down Regulation	GO:0003723	-	PF00806	PTHR12537,PTHR12537:SF63	KOG2049	AT5G56510.1	APUM12,PUM12	pumilio 12	-	-	GO:0003723//RNA binding;	-
Potri.002G122400.v3.0	1.71604	1.09691	1.69359	0.480266	0	0.288184	8	4	7	2	0	1	0.1606	-2.638	0.02764	1	Down Regulation	-	-	-	PTHR34663,PTHR34663:SF2	-	-	-	-	-	-	-	-
Potri.002G123700.v3.0	0.74692	0.581231	0.80583	0.290838	0.228516	0.174518	23	14	22	8	7	4	0.3187	-1.65	0.00353	0.02094	Down Regulation	GO:0016758,GO:0008152	-	PF00201	PTHR11926,PTHR11926:SF384	-	AT4G34131.1	UGT73B3	UDP-glucosyl transferase 73B3	-	-	-	-
Potri.002G124500.v3.0	16.809	15.0395	17.0209	6.93011	6.59945	8.96798	763	534	685	281	298	303	0.4466	-1.163	2.584e-24	1.09e-22	Down Regulation	GO:0006508,GO:0004252	-	PF05922,PF00082	PTHR10795,PTHR10795:SF396	-	-	-	Subtilisin-like serine endopeptidase family protein	-	-	-	-
Potri.002G128900.v3.0	62.7435	60.3346	56.9397	27.0684	25.6836	25.7671	916	689	737	353	373	280	0.4254	-1.233	1.1849999999999999e-40	8.293e-39	Down Regulation	-	-	PF00249	PTHR10641,PTHR10641:SF611	-	AT4G37260.1	ATMYB73,MYB73	myb domain protein 73	-	-	-	-
Potri.002G131600.v3.0	74.1213	63.6354	65.9501	7.05671	16.1694	12.8492	341	229	269	29	74	44	0.1732	-2.529	1.124e-35	6.853000000000001e-34	Down Regulation	-	-	-	-	-	-	-	-	-	-	-	-
Potri.002G134600.v3.0	123.173	132.477	138.928	65.7342	68.5105	64.5906	1632	1373	1632	778	903	637	0.4927	-1.021	5.921e-50	5.194e-48	Down Regulation	GO:0019205,GO:0006139,GO:0005524	K13800	PF00406	PTHR23359,PTHR23359:SF100	KOG3078	AT5G26667.1	PYR6	P-loop containing nucleoside triphosphate hydrolases superfamily protein	-	-	-	ko00240(Pyrimidine metabolism)
Potri.002G134700.v3.0	50.4783	56.7485	51.3966	9.67476	9.08245	7.91638	257	226	232	44	46	30	0.1651	-2.598	1.04e-40	7.316e-39	Down Regulation	-	-	-	-	-	-	-	-	-	-	-	-
Potri.002G140900.v3.0	0.211034	0.472133	0.17852	0	0	0	4	7	3	0	0	0	0.03827	-4.707	0.00349	1	Down Regulation	-	K09422	PF00249	PTHR10641,PTHR10641:SF668	-	AT3G60460.1	DUO1	myb-like HTH transcriptional regulator family protein	-	-	-	-
Potri.002G147100.v3.0	41.8452	37.3606	40.0798	13.4563	12.7629	13.7266	557	389	473	160	169	136	0.3257	-1.618	2.695e-40	1.873e-38	Down Regulation	-	-	PF07279	PTHR33593,PTHR33593:SF2	-	-	-	Protein of unknown function (DUF1442)	-	-	-	-
Potri.002G150600.v3.0	14.4665	13.237	14.7432	3.53493	3.32187	2.76241	197	141	178	43	45	28	0.2221	-2.171	1.641e-24	6.971e-23	Down Regulation	GO:0009055	-	PF02298	PTHR33021,PTHR33021:SF6	-	AT1G08500.1	AtENODL18,ENODL18	early nodulin-like protein 18	-	-	GO:0009055//electron transfer activity;	-
Potri.002G158000.v3.0	28.9371	31.4581	29.7773	12.5888	12.6523	11.7216	1791	1523	1634	696	779	540	0.401	-1.318	6.463e-84	1.1199999999999999e-81	Down Regulation	GO:0005515	-	PF08372,PF00168	PTHR10024,PTHR10024:SF225	-	-	-	C2 calcium/lipid-binding plant phosphoribosyltransferase family protein	-	-	GO:0005515//protein binding;	-
Potri.002G161900.v3.0	15.6149	14.9404	17.6122	6.59643	5.42972	6.99281	159	119	159	60	55	53	0.383	-1.385	1.286e-11	2.609e-10	Down Regulation	GO:0008270,GO:0005515	-	PF13639	PTHR14155,PTHR14155:SF175	KOG1493	AT3G61460.1	BRH1	brassinosteroid-responsive RING-H2	-	-	-	-
Potri.002G162500.v3.0	93.7207	92.0687	91.4248	41.385	39.1338	38.4956	2198	1689	1901	867	913	672	0.4191	-1.255	1.771e-85	3.166e-83	Down Regulation	GO:0006468,GO:0005524,GO:0004672	K04371	PF00069	PTHR24055,PTHR24055:SF223	KOG0984	AT4G01370.1	ATMPK4,MPK4	MAP kinase 4	-	-	-	-
Potri.002G163700.v3.0	1.8746	4.57909	1.69906	0.524644	1.44698	0.179893	56	107	45	14	43	4	0.2599	-1.944	0.02494	0.1025	Down Regulation	GO:0030170,GO:0009058	K01762	PF00155	PTHR11751,PTHR11751:SF284	-	AT3G61510.1	ACS1,AT-ACS1	ACC synthase 1	-	-	-	ko00270(Cysteine and methionine metabolism)
Potri.002G164300.v3.0	5.28724	4.78786	8.44834	0.493246	3.10041	2.66376	24	17	34	2	14	9	0.3294	-1.602	0.003325	0.01992	Down Regulation	-	-	-	-	-	-	-	-	-	-	-	-
Potri.002G165000.v3.0	533.794	470.437	475.294	176.258	164.526	175.648	4977	3431	3929	1468	1526	1219	0.3402	-1.556	1e-100	1e-100	Down Regulation	-	-	PF03168	PTHR31459	-	-	-	Late embryogenesis abundant protein	-	-	-	-
Potri.002G172100.v3.0	110.945	108.45	109.322	51.1667	52.0837	57.1443	3743	2862	3270	1542	1748	1435	0.4756	-1.072	2.2e-77	3.436e-75	Down Regulation	GO:0046983	-	PF00010,PF14215	PTHR11514,PTHR11514:SF47	KOG4029	-	-	basic helix-loop-helix (bHLH) DNA-binding superfamily protein	-	-	GO:0046983//protein dimerization activity;	-
Potri.002G183200.v3.0	54.2359	54.4497	58.1902	24.1715	24.1652	24.9778	1374	1079	1307	547	609	471	0.4285	-1.223	1.7519999999999998e-60	1.9990000000000002e-58	Down Regulation	GO:0016787	-	PF00149	PTHR32440,PTHR32440:SF0	KOG1432	AT5G63140.1	ATPAP29,PAP29	purple acid phosphatase 29	-	-	GO:0016787//hydrolase activity;	-
Potri.002G186200.v3.0	2.09452	1.58429	1.61433	0.801129	0.842205	0.844188	120	71	82	41	48	36	0.4564	-1.132	5.748e-06	6.325e-05	Down Regulation	-	-	-	PTHR36027,PTHR36027:SF1	-	-	-	-	-	-	-	-
Potri.002G190700.v3.0	6.10293	6.19894	6.97785	3.55643	4.28607	1.57245	73	58	74	38	51	14	0.4844	-1.046	0.0006212	0.004565	Down Regulation	-	-	PF15699	PTHR33669,PTHR33669:SF4	-	-	-	-	-	-	-	-
Potri.002G192600.v3.0	8.72603	8.02747	7.98014	2.11213	1.83734	2.13871	296	213	240	64	62	54	0.239	-2.065	3.292e-32	1.785e-30	Down Regulation	GO:0016746,GO:0008152	K13508	PF01553	PTHR15486,PTHR15486:SF18	-	AT4G01950.1	ATGPAT3,GPAT3	glycerol-3-phosphate acyltransferase 3	-	-	-	ko00564(Glycerophospholipid metabolism);ko00561(Glycerolipid metabolism)
Potri.002G198800.v3.0	7.7176	8.09262	8.41133	2.13565	1.74339	2.4465	89	73	86	22	20	21	0.2527	-1.985	1.122e-11	2.287e-10	Down Regulation	-	-	PF05553	PTHR33265,PTHR33265:SF5	-	-	-	-	-	-	-	-
Potri.002G203500.v3.0	3558.34	3285.9	3493.64	1701.43	1642.71	1626.7	20081	14505	17480	8577	9222	6833	0.4693	-1.092	1e-100	1e-100	Down Regulation	GO:0006950	-	PF03242	PTHR33509,PTHR33509:SF5	-	AT4G02380.1	AtLEA5,SAG21	senescence-associated gene 21	GO:0006950//response to stress;	-	-	-
Potri.002G204200.v3.0	1.28327	0.668379	0.750513	0.212829	0.0955563	0.0638542	27	11	14	4	2	1	0.135	-2.889	0.0001998	0.001636	Down Regulation	-	-	PF12695	PTHR11614,PTHR11614:SF88	KOG1455	-	-	alpha/beta-Hydrolases superfamily protein	-	-	-	-
Potri.002G206400.v3.0	0.464221	0.6982	0.585199	0.336267	0.274504	0.0733735	17	20	19	11	10	2	0.393	-1.347	0.01812	0.07991	Down Regulation	-	K14487	PF03321	PTHR31901,PTHR31901:SF18	-	AT2G47750.1	GH3.9	putative indole-3-acetic acid-amido synthetase GH3.9	-	-	-	ko04075(Plant hormone signal transduction)
Potri.002G212300.v3.0	4.35473	3.85421	3.2745	0	0.112246	0.300027	39	27	26	0	1	2	0.03261	-4.939	1.112e-07	1.546e-06	Down Regulation	-	-	-	-	-	-	-	-	-	-	-	-
Potri.002G214300.v3.0	2.69383	1.95944	1.41443	0.779919	1.07385	1.06078	58	33	27	15	23	17	0.4656	-1.103	0.004383	0.02517	Down Regulation	-	-	-	-	-	AT2G42620.1	MAX2,ORE9,PPS	RNI-like superfamily protein	-	-	-	-
Potri.002G219000.v3.0	3.07146	5.28583	3.86405	1.45472	0.83127	1.26968	26	35	29	11	7	8	0.2838	-1.817	0.0001403	0.00119	Down Regulation	-	-	PF13499	PTHR10891,PTHR10891:SF615	-	-	-	Calcium-binding EF-hand family protein	-	-	-	-
Potri.002G221800.v3.0	1.10793	1.4164	0.8926	0.177186	0.318212	0.212641	7	7	5	1	2	1	0.2053	-2.284	0.03661	1	Down Regulation	-	-	-	-	-	-	-	-	-	-	-	-
Potri.002G222700.v3.0	915.855	961.362	950.235	402.668	406.597	398.541	22865	18774	21033	8980	10098	7406	0.4172	-1.261	1e-100	1e-100	Down Regulation	GO:0016021	-	PF04526	PTHR23130,PTHR23130:SF80	KOG4293	-	-	Auxin-responsive family protein	-	GO:0016021//integral component of membrane;	-	-
Potri.002G224000.v3.0	6.86414	4.88623	6.24649	2.35767	2.27392	2.09588	88	49	71	27	29	20	0.3638	-1.459	1.067e-06	1.308e-05	Down Regulation	-	K18045	PF13350	PTHR31126,PTHR31126:SF15	-	-	-	Phosphotyrosine protein phosphatases superfamily protein	-	-	-	-
Potri.002G231900.v3.0	86.6925	91.4359	89.436	31.7771	34.6625	33.5719	1863	1537	1704	610	741	537	0.3651	-1.453	1e-100	6.628e-100	Down Regulation	-	K06911	PF02678,PF05726	PTHR13903,PTHR13903:SF5	-	-	-	RmlC-like cupins superfamily protein	-	-	-	-
Potri.002G245500.v3.0	77.8456	73.1938	73.1984	36.1509	35.5986	38.4595	998	734	832	414	454	367	0.4785	-1.063	2.102e-34	1.2270000000000001e-32	Down Regulation	GO:0008270,GO:0005515	-	PF13639	PTHR23041,PTHR23041:SF63	-	-	-	RING/U-box superfamily protein	-	-	-	-
Potri.002G253900.v3.0	5.56197	7.84613	5.40811	2.79119	3.27758	2.31904	29	32	25	13	17	9	0.4408	-1.182	0.006394	0.03442	Down Regulation	GO:0005515	-	PF13417	PTHR11260,PTHR11260:SF203	-	AT2G29420.1	ATGSTU7,GST25,GSTU7	glutathione S-transferase tau 7	-	-	GO:0005515//protein binding;	-
Potri.002G254800.v3.0	125.824	115.006	123.698	40.8139	37.9901	47.1888	849	607	740	246	255	237	0.3354	-1.576	4.621e-51	4.183e-49	Down Regulation	-	-	PF05899	PTHR33271,PTHR33271:SF3	-	-	-	RmlC-like cupins superfamily protein	-	-	-	-
Potri.002G256500.v3.0	0.495463	0.694709	0.18027	0.125246	0.0321331	0.0644176	31	34	10	7	2	3	0.1575	-2.667	5.158e-05	0.0004762	Down Regulation	GO:0005515,GO:0006468,GO:0005524,GO:0004672	-	PF08263,PF00560,PF13855,PF00069	PTHR27000,PTHR27000:SF217	KOG1187	-	-	Leucine-rich repeat transmembrane protein kinase family protein	-	-	-	-
Potri.003G000800.v3.0	2.36304	4.61631	3.32414	1.01059	0.987544	0.71342	89	136	111	34	37	20	0.2608	-1.939	4.246e-12	8.996e-11	Down Regulation	GO:0016020,GO:0006810,GO:0005215	-	PF00854	PTHR11654,PTHR11654:SF177	-	-	-	Major facilitator superfamily protein	-	-	-	-
Potri.003G002800.v3.0	0.284509	0.218233	0.28881	0.0318501	0.114401	0.0382234	10	6	9	1	4	1	0.2338	-2.097	0.02607	0.106	Down Regulation	GO:0004857,GO:0042545,GO:0030599,GO:0005618	K01051	PF04043,PF01095	PTHR31707,PTHR31707:SF40	-	AT3G14310.1	ATPME3,PME3	pectin methylesterase 3	-	-	-	ko00040(Pentose and glucuronate interconversions)
Potri.003G006000.v3.0	0.714445	0.290615	0.293029	0.109064	0.0979356	0.130888	22	7	8	3	3	3	0.2484	-2.009	0.01104	0.05382	Down Regulation	GO:0055114,GO:0020037,GO:0016705,GO:0005506	-	PF00067	PTHR24298,PTHR24298:SF116	-	AT4G37370.1	CYP81D8	cytochrome P450, family 81, subfamily D, polypeptide 8	-	-	-	-
Potri.003G011200.v3.0	3.09879	3.78932	1.6716	1.35745	1.0835	0.181008	23	22	11	9	8	1	0.3079	-1.699	0.006574	0.03523	Down Regulation	-	-	-	-	-	-	-	-	-	-	-	-
Potri.003G013500.v3.0	0.627013	1.06878	0.471476	0	0	0	3	4	2	0	0	0	0.06006	-4.057	0.02417	1	Down Regulation	-	-	-	-	-	-	-	-	-	-	-	-
Potri.003G025100.v3.0	1.40859	1.48299	1.42521	0.4406	0.645521	0.779232	68	56	61	19	31	28	0.4191	-1.255	3.843e-05	0.0003644	Down Regulation	GO:0005515	-	PF00560,PF13855	PTHR27004,PTHR27004:SF11	KOG0472	AT1G07390.3	AtRLP1,RLP1	receptor like protein 1	-	-	GO:0005515//protein binding;	-
Potri.003G028700.v3.0	3.44144	5.67019	4.9357	2.07576	1.65519	2.17226	232	299	295	125	111	109	0.4109	-1.283	4.074e-13	9.33e-12	Down Regulation	GO:0005515	-	PF08263,PF00560,PF13855	PTHR27004,PTHR27004:SF11	KOG0472	AT1G07390.1	AtRLP1,RLP1	receptor like protein 1	-	-	GO:0005515//protein binding;	-
Potri.003G032700.v3.0	1.92664	1.61046	2.92529	0.580685	0.446943	0.199109	26	17	35	7	6	2	0.1888	-2.405	3.143e-05	0.0003032	Down Regulation	-	-	-	PTHR33729,PTHR33729:SF1	-	AT3G15790.1	ATMBD11,MBD11	methyl-CPG-binding domain 11	-	-	-	-
Potri.003G041900.v3.0	0.340049	0.230149	0.31586	0.0895711	0.221186	0.0268736	17	9	14	4	11	1	0.3833	-1.384	0.04754	0.1672	Down Regulation	GO:0005515	-	PF08263,PF00560,PF13855	PTHR27004,PTHR27004:SF11	KOG0472	AT2G25470.1	AtRLP21,RLP21	receptor like protein 21	-	-	GO:0005515//protein binding;	-
Potri.003G045400.v3.0	8.55205	7.37986	9.70622	2.81231	2.84773	2.51334	160	108	161	47	53	35	0.3115	-1.683	1.236e-14	3.134e-13	Down Regulation	-	K19327	PF04547	PTHR12308	-	-	-	-	-	-	-	-
Potri.003G068900.v3.0	145.274	161.899	153.585	44.8939	44.9808	45.2893	2409	2100	2258	665	742	559	0.2866	-1.803	1e-100	1e-100	Down Regulation	-	K13464	PF09425,PF06200	PTHR33077	-	AT1G19180.1	JAZ1,TIFY10A	jasmonate-zim-domain protein 1	-	-	-	ko04075(Plant hormone signal transduction)
Potri.003G069700.v3.0	0.221156	0.323121	0.356348	0.0353684	0.0952785	0.0848915	7	8	10	1	3	2	0.2348	-2.09	0.02397	0.09943	Down Regulation	GO:0046872	-	PF02037,PF00642	PTHR13119,PTHR13119:SF24	-	-	-	SAP domain-containing protein	-	-	GO:0046872//metal ion binding;	-
Potri.003G071500.v3.0	1.84555	2.02233	1.53643	0.5903	0.530067	0.944561	42	36	31	12	12	16	0.3676	-1.444	0.0003945	0.003045	Down Regulation	GO:0016788	-	PF00657	PTHR22835,PTHR22835:SF262	-	AT1G53920.1	GLIP5	GDSL-motif lipase 5	-	-	GO:0016788//hydrolase activity, acting on ester bonds;	-
Potri.003G075800.v3.0	4.09323	3.96977	4.37799	1.42209	1.98641	1.42221	58	44	55	18	28	15	0.3816	-1.39	2.957e-05	0.0002865	Down Regulation	-	-	PF05678	PTHR33179,PTHR33179:SF1	-	-	-	VQ motif-containing protein	-	-	-	-
Potri.003G076300.v3.0	1.96809	2.05477	1.66487	0.440647	1.15408	1.23392	60	49	45	12	35	28	0.4833	-1.049	0.002731	0.0168	Down Regulation	GO:0006508,GO:0004190	-	PF14543	PTHR13683,PTHR13683:SF276	KOG1339	-	-	Eukaryotic aspartyl protease family protein	-	-	-	-
Potri.003G081200.v3.0	246.566	259.07	245.32	112.878	105.501	106.314	4250	3493	3749	1738	1809	1364	0.4223	-1.244	1e-100	1e-100	Down Regulation	GO:0006355,GO:0003700	K09286	PF00847	PTHR31190,PTHR31190:SF30	-	AT4G17500.1	ATERF-1,ERF-1	ethylene responsive element binding factor 1	-	-	-	-
Potri.003G085300.v3.0	23.4247	24.6352	28.2062	10.6311	12.7682	12.1737	592	487	632	240	321	229	0.4557	-1.134	9.681000000000001e-25	4.1499999999999993e-23	Down Regulation	GO:0006468,GO:0004672	-	PF07714	PTHR27001,PTHR27001:SF75	KOG1187	-	-	Protein kinase superfamily protein	-	-	-	-
Potri.003G091400.v3.0	128.349	108.176	123.897	49.536	46.5624	42.0657	992	654	849	342	358	242	0.3742	-1.418	5.647e-45	4.4220000000000004e-43	Down Regulation	-	-	-	PTHR35296	-	-	-	-	-	-	-	-
Potri.003G091600.v3.0	0.433573	0.554289	0.489031	0.0970751	0	0	5	5	5	1	0	0	0.07094	-3.817	0.01333	1	Down Regulation	-	-	-	PTHR34190,PTHR34190:SF3	-	AT5G46795.1	MSP2	microspore-specific promoter 2	-	-	-	-
Potri.003G092200.v3.0	116.424	128.03	127.789	53.3892	52.107	51.6714	4692	4036	4566	1922	2089	1550	0.4126	-1.277	1e-100	1e-100	Down Regulation	GO:0046983	K13422	PF00010,PF14215	PTHR11514,PTHR11514:SF43	-	AT1G32640.1	ATMYC2,JAI1,JIN1,MYC2,RD22BP1,ZBF1	Basic helix-loop-helix (bHLH) DNA-binding family protein	-	-	GO:0046983//protein dimerization activity;	ko04075(Plant hormone signal transduction);ko04016(MAPK signaling pathway - plant)
Potri.003G096100.v3.0	28.8742	30.0696	31.5155	11.1505	13.6503	13.1562	1548	1261	1498	534	728	525	0.4097	-1.287	2.349e-59	2.628e-57	Down Regulation	-	-	PF02928,PF02375,PF02373	PTHR10694,PTHR10694:SF33	KOG1246	-	-	Transcription factor jumonji (jmj) family protein / zinc finger (C5HC2 type) family protein	-	-	-	-
Potri.003G099500.v3.0	1.63023	0.926279	2.24737	0.202779	0.364175	0	9	4	11	1	2	0	0.1221	-3.034	0.008966	0.04555	Down Regulation	-	-	-	-	-	-	-	-	-	-	-	-
Potri.003G101900.v3.0	6.85733	8.10494	9.63158	5.21432	2.99144	3.99798	53	49	66	36	23	23	0.4838	-1.047	0.0009372	0.006571	Down Regulation	-	-	-	-	-	-	-	-	-	-	-	-
Potri.003G103900.v3.0	82.2033	99.596	86.7559	38.9336	39.4799	34.1804	1664	1577	1557	704	795	515	0.4108	-1.283	6.799e-59	7.490000000000001e-57	Down Regulation	GO:0055114,GO:0009916	K17893	PF01786	PTHR31803,PTHR31803:SF7	-	AT1G32350.1	AOX1D	alternative oxidase 1D	-	-	-	-
Potri.003G110500.v3.0	0.452843	0.38595	0.681021	0	0	0	3	2	4	0	0	0	0.06133	-4.027	0.02592	1	Down Regulation	GO:0046872,GO:0030001	-	PF00403	PTHR22814,PTHR22814:SF78	-	-	-	Heavy metal transport/detoxification superfamily protein	-	-	-	-
Potri.003G113100.v3.0	109.419	107.503	111.884	30.6231	32.1277	28.3365	1188	913	1077	297	347	229	0.2711	-1.883	1e-100	1.691e-100	Down Regulation	GO:0009733	K14488	PF02519	PTHR31374,PTHR31374:SF20	-	AT3G51200	SAUR18	SAUR-like auxin-responsive protein family	GO:0009733//response to auxin;	-	-	ko04075(Plant hormone signal transduction)
Potri.003G118800.v3.0	0.298915	0.176372	0.181542	0.0257406	0.0462282	0	13	6	7	1	2	0	0.1132	-3.143	0.00571	0.03135	Down Regulation	GO:0006508,GO:0004252	-	PF05922,PF02225,PF00082	PTHR10795,PTHR10795:SF370	-	AT1G04110.1	SDD1	Subtilase family protein	-	-	-	-
Potri.003G121400.v3.0	0.989895	0.988675	1.43053	0.138521	0.279869	0.249359	32	25	41	4	9	6	0.1914	-2.385	2.421e-06	2.831e-05	Down Regulation	GO:0055085,GO:0016020,GO:0015297,GO:0015238,GO:0006855	K03327	PF01554	PTHR11206,PTHR11206:SF127	KOG1347	-	-	MATE efflux family protein	-	-	-	-
Potri.003G122900.v3.0	269.697	281.487	273.015	63.1953	65.348	74.3444	5327	4349	4781	1115	1284	1093	0.2399	-2.06	1e-100	1e-100	Down Regulation	GO:0016021,GO:0004252,GO:0006508	-	PF01694	PTHR22936,PTHR22936:SF35	KOG2289	AT1G63120.1	ATRBL2,RBL2	RHOMBOID-like 2	-	-	-	-
Potri.003G123400.v3.0	4.86637	3.11064	5.21438	2.45151	2.20136	0.980686	20	10	19	9	9	3	0.4211	-1.248	0.03582	0.1353	Down Regulation	-	-	-	-	-	-	-	-	-	-	-	-
Potri.003G127900.v3.0	13.3254	12.5048	10.8726	3.01524	2.99257	2.85678	94	69	68	19	21	15	0.2357	-2.085	1.536e-11	3.101e-10	Down Regulation	-	-	-	PTHR39708	-	-	-	-	-	-	-	-
Potri.003G130000.v3.0	1.41959	1.58066	0.929708	0.615172	0.368267	0.307612	31	27	18	12	8	5	0.3231	-1.63	0.001339	0.009025	Down Regulation	GO:0006468,GO:0005524,GO:0004672	-	PF00069	PTHR24361,PTHR24361:SF321	KOG0198	AT5G55090.1	MAPKKK15	mitogen-activated protein kinase kinase kinase 15	-	-	-	-
Potri.003G132200.v3.0	10.7595	10.8375	9.92929	4.74503	5.13487	5.11047	99	78	81	39	47	35	0.4639	-1.108	6.565e-06	7.166e-05	Down Regulation	GO:0046872,GO:0030001	-	PF00403	PTHR22814,PTHR22814:SF127	KOG1603	-	-	Copper transport protein family	-	-	-	-
Potri.003G133400.v3.0	57.2805	61.5765	66.1952	27.0434	31.6584	30.5632	773	650	792	326	425	307	0.4713	-1.085	9.268e-30	4.687e-28	Down Regulation	-	-	PF03168	PTHR31852,PTHR31852:SF23	-	-	-	Late embryogenesis abundant (LEA) hydroxyproline-rich glycoprotein family	-	-	-	-
Potri.003G134900.v3.0	43.7568	42.5898	44.0707	19.771	19.6084	19.9406	2158	1643	1927	871	962	732	0.4436	-1.173	4.778000000000001e-78	7.629999999999999e-76	Down Regulation	GO:0055085,GO:0016021,GO:0015299,GO:0006812	-	PF00999	PTHR32468,PTHR32468:SF34	-	AT5G41610.1	ATCHX18,CHX18	cation/H+ exchanger 18	-	-	-	-
Potri.003G137000.v3.0	8.79437	6.18959	8.07259	3.27298	2.63335	2.45101	376	207	306	125	112	78	0.3531	-1.502	6.396e-19	2.075e-17	Down Regulation	GO:0006468,GO:0004672	-	PF07714,PF06760	PTHR23257,PTHR23257:SF454	KOG0192	-	-	Protein kinase family protein	-	-	-	-
Potri.003G137600.v3.0	1.43461	1.00038	0.735503	0.146001	0.39331	0.175216	11	6	5	1	3	1	0.2236	-2.161	0.03365	0.1291	Down Regulation	-	-	-	PTHR33978,PTHR33978:SF2	-	-	-	-	-	-	-	-
Potri.003G139800.v3.0	3.29928	2.4811	3.17404	1.30358	0.585282	1.56443	34	20	29	12	6	12	0.3678	-1.443	0.00249	0.01551	Down Regulation	GO:0051205,GO:0016021	-	-	PTHR12428,PTHR12428:SF23	-	AT2G46470.1	OXA1L	inner membrane protein OXA1-like	-	-	-	-
Potri.003G140200.v3.0	3.54399	1.66126	2.66486	0.92573	1.42503	1.26968	30	11	20	7	12	8	0.4446	-1.169	0.02839	0.1133	Down Regulation	-	-	-	PTHR36782	-	-	-	-	-	-	-	-
Potri.003G141900.v3.0	1137.85	1155.48	1191.5	575.671	551.17	557.061	28128	22343	26114	12712	13554	10250	0.4719	-1.084	1e-100	1e-100	Down Regulation	-	-	PF10539	PTHR10857,PTHR10857:SF54	-	-	-	DCD (Development and Cell Death) domain protein	-	-	-	-
Potri.003G142400.v3.0	1.99129	1.84634	2.29536	0.783898	1.34183	0.999554	91	66	93	32	61	34	0.4993	-1.002	0.0001261	0.001079	Down Regulation	-	-	PF13632	PTHR13301,PTHR13301:SF51	-	AT4G23990.1	ATCSLG3,CSLG3	cellulose synthase like G3	-	-	-	-
Potri.003G147300.v3.0	1.36436	1.92312	1.73617	0.82243	0.316504	0.799	39	43	44	21	9	17	0.3728	-1.424	0.0003177	0.002499	Down Regulation	GO:0046983	K13422	PF00010,PF14215	PTHR11514,PTHR11514:SF39	-	AT1G32640.1	ATMYC2,JAI1,JIN1,MYC2,RD22BP1,ZBF1	Basic helix-loop-helix (bHLH) DNA-binding family protein	-	-	GO:0046983//protein dimerization activity;	ko04075(Plant hormone signal transduction);ko04016(MAPK signaling pathway - plant)
Potri.003G147800.v3.0	57.1229	58.4714	52.9007	25.2025	26.2727	21.4674	883	707	725	348	404	247	0.4242	-1.237	1.036e-37	6.677e-36	Down Regulation	-	-	-	PTHR37244,PTHR37244:SF1	-	-	-	-	-	-	-	-
Potri.003G148900.v3.0	4.76157	5.15873	5.00652	1.89729	0.973538	1.40953	59	50	55	21	12	13	0.2785	-1.844	2.183e-07	2.958e-06	Down Regulation	GO:0015979,GO:0009538,GO:0009522	-	PF02507	PTHR34939,PTHR34939:SF1	-	AT1G31330.1	PSAF	photosystem I subunit F	-	-	-	-
Potri.003G149900.v3.0	2.96406	5.95465	4.37799	2.05413	1.70264	2.18072	42	66	55	26	24	23	0.438	-1.191	0.0003848	0.002981	Down Regulation	GO:0005515	-	PF00560,PF08263	PTHR27000,PTHR27000:SF223	-	-	-	Leucine-rich repeat protein kinase family protein	-	-	GO:0005515//protein binding;	-
Potri.003G152900.v3.0	0.935125	2.74961	2.42589	0.732796	0.846029	1.00506	10	23	23	7	9	8	0.4161	-1.265	0.02552	0.1043	Down Regulation	-	-	-	-	-	-	-	-	-	-	-	-
Potri.003G155500.v3.0	0.713971	0.304252	2.01324	0	0.11962	0.319737	6	2	15	0	1	2	0.1338	-2.902	0.01617	0.07315	Down Regulation	GO:0006457	-	PF00254	PTHR10516,PTHR10516:SF302	-	AT5G45680.1	ATFKBP13,FKBP13	FK506-binding protein 13	GO:0006457//protein folding;	-	-	-
Potri.003G156600.v3.0	5.4239	6.77733	6.25592	2.84729	3.29606	2.88184	177	173	181	83	107	70	0.48	-1.059	1.763e-09	3.008e-08	Down Regulation	-	-	PF13704	PTHR21461,PTHR21461:SF12	-	-	-	Domain of unknown function (DUF23)	-	-	-	-
Potri.003G159700.v3.0	6.16108	4.60042	5.8422	1.34282	2.35679	2.78353	113	66	95	22	43	38	0.3772	-1.407	3.953e-07	5.142e-06	Down Regulation	GO:0048046,GO:0016762,GO:0006073,GO:0005618,GO:0005975,GO:0004553	K08235	PF06955,PF00722	PTHR31062,PTHR31062:SF15	-	AT5G13870.1	EXGT-A4,XTH5	xyloglucan endotransglucosylase/hydrolase 5	-	-	-	-
Potri.003G159800.v3.0	16.6756	18.3209	17.0916	6.89521	6.22681	7.59321	953	819	866	352	354	323	0.3872	-1.369	4.2999999999999994e-49	3.681e-47	Down Regulation	GO:0055114,GO:0016491,GO:0050664,GO:0004601	K13447	PF01794,PF08022,PF08414,PF08030	PTHR11972,PTHR11972:SF73	-	AT5G47910.1	ATRBOHD,RBOHD	respiratory burst oxidase homologue D	-	-	-	ko04626(Plant-pathogen interaction);ko04016(MAPK signaling pathway - plant)
Potri.003G165000.v3.0	63.7395	83.5359	80.3024	26.1186	24.8236	30.6987	795	815	888	291	308	285	0.3499	-1.515	7.392e-43	5.528999999999999e-41	Down Regulation	-	K13464	PF09425,PF06200	PTHR33077,PTHR33077:SF6	-	AT5G13220.1	JAS1,JAZ10,TIFY9	jasmonate-zim-domain protein 10	-	-	-	ko04075(Plant hormone signal transduction)
Potri.003G165400.v3.0	6.09279	6.31554	6.81021	2.70372	3.08997	3.83469	111	90	110	44	56	52	0.4863	-1.04	4.765e-06	5.339e-05	Down Regulation	-	-	PF02893	PTHR31969,PTHR31969:SF3	-	-	-	GRAM domain family protein	-	-	-	-
Potri.003G165500.v3.0	88.3411	90.7581	91.3788	27.1902	27.0179	32.483	1604	1289	1471	441	488	439	0.3117	-1.682	2.35e-97	5.178e-95	Down Regulation	-	-	PF02893	PTHR31969,PTHR31969:SF3	-	-	-	GRAM domain family protein	-	-	-	-
Potri.003G179900.v3.0	1.17089	1.2666	0.914299	0.302488	0.543245	0.121006	13	11	9	3	6	1	0.2913	-1.78	0.02218	0.09374	Down Regulation	GO:0006355,GO:0003700	-	PF00847	PTHR31194,PTHR31194:SF4	-	-	-	Integrase-type DNA-binding superfamily protein	-	-	-	-
Potri.003G182200.v3.0	496.304	462.546	482.616	202.576	193.889	192.532	9742	7102	8399	3552	3786	2813	0.3987	-1.326	1e-100	1e-100	Down Regulation	GO:0043565,GO:0006355,GO:0003700	-	PF03106	PTHR31429,PTHR31429:SF3	-	AT1G80840.1	ATWRKY40,WRKY40	WRKY DNA-binding protein 40	-	-	-	-
Potri.003G200200.v3.0	8.52567	9.34	9.02241	3.59349	3.40751	3.22579	664	569	623	250	264	187	0.3722	-1.426	5.491e-44	4.2530000000000004e-42	Down Regulation	-	-	PF13191	PTHR23155,PTHR23155:SF580	KOG4658	-	-	NB-ARC domain-containing disease resistance protein	-	-	-	-
Potri.003G218800.v3.0	5.28455	4.17463	5.84803	1.75804	2.83155	2.00936	212	131	208	63	113	60	0.4219	-1.245	6.663e-10	1.177e-08	Down Regulation	-	-	-	PTHR31250,PTHR31250:SF4	-	-	-	calmodulin-binding family protein	-	-	-	-
Potri.003G218900.v3.0	0.583964	0.522587	0.461061	0.196121	0.117406	0.235365	20	14	14	6	4	6	0.3355	-1.575	0.0107	0.05251	Down Regulation	GO:0055114,GO:0051537,GO:0016491,GO:0010277	-	PF00355,PF08417	PTHR21266,PTHR21266:SF25	-	AT4G25650.1	ACD1-LIKE,PTC52,TIC55-IV	ACD1-like	-	-	-	-
Potri.003G222100.v3.0	2.34566	3.14868	2.24884	1.44425	0.943188	0.94541	20	21	17	11	8	6	0.4228	-1.242	0.01912	0.08324	Down Regulation	-	-	-	-	-	-	-	-	-	-	-	-
Potri.004G001300.v3.0	31.5897	32.9244	32.4823	14.6285	13.9648	15.0843	498	406	454	206	219	177	0.439	-1.188	6.081e-26	2.7349999999999998e-24	Down Regulation	GO:0016811,GO:0016021,GO:0006672	K04711	PF05875	PTHR12956,PTHR12956:SF28	KOG2329	AT4G22330.1	ATCES1	Alkaline phytoceramidase (aPHC)	-	-	-	ko00600(Sphingolipid metabolism)
Potri.004G005900.v3.0	9.58723	9.33462	9.62724	5.00406	4.02581	4.26627	474	361	422	221	198	157	0.4542	-1.139	6.184e-21	2.225e-19	Down Regulation	GO:0016020	-	PF14703,PF13967,PF02714	PTHR13018,PTHR13018:SF47	-	-	-	ERD (early-responsive to dehydration stress) family protein	-	GO:0016020//membrane;	-	-
Potri.004G007700.v3.0	1.77275	1.64419	2.03871	1.08956	0.489191	1.02739	51	37	52	28	14	22	0.4607	-1.118	0.001712	0.01119	Down Regulation	GO:0006468,GO:0005524,GO:0004672	-	PF00069	PTHR24361,PTHR24361:SF380	KOG0198	AT5G55090.1	MAPKKK15	mitogen-activated protein kinase kinase kinase 15	-	-	-	-
Potri.004G014700.v3.0	9.38391	8.10494	8.99515	3.267	4.0211	3.98833	373	252	317	116	159	118	0.4144	-1.271	6.906e-19	2.236e-17	Down Regulation	GO:0006468,GO:0005524,GO:0004672	-	PF00069,PF00314	PTHR27002,PTHR27002:SF94	KOG1187	AT5G38280.1	PR5K	PR5-like receptor kinase	-	-	-	-
Potri.004G026200.v3.0	0.0300966	0.192381	0.237624	0	0	0	1	5	7	0	0	0	0.041	-4.608	0.005994	1	Down Regulation	GO:0006468,GO:0005524,GO:0004672	-	PF00069	PTHR27002,PTHR27002:SF122	KOG1187	AT4G11470.1	CRK31	cysteine-rich RLK (RECEPTOR-like protein kinase) 31	-	-	-	-
Potri.004G034400.v3.0	67.3544	65.9243	68.1308	26.7989	23.3743	23.9769	785	601	704	279	271	208	0.3592	-1.477	8.533e-50	7.44e-48	Down Regulation	-	-	-	PTHR34049,PTHR34049:SF1	-	-	-	F-box family protein	-	-	-	-
Potri.004G036900.v3.0	3.79423	6.04274	5.14997	1.51184	2.32728	1.81437	118	147	142	42	72	42	0.3719	-1.427	6.703e-10	1.183e-08	Down Regulation	GO:0005515	-	PF00249,PF00439	PTHR15398,PTHR15398:SF5	-	AT1G61215.1	BRD4	bromodomain 4	-	-	GO:0005515//protein binding;	-
Potri.004G050000.v3.0	4.66951	5.65542	6.25679	3.0657	1.79996	2.31127	133	126	158	78	51	49	0.4225	-1.243	1.739e-08	2.654e-07	Down Regulation	GO:0016021,GO:0006952	K08472	PF03094	PTHR31942,PTHR31942:SF28	-	AT2G39200.1	ATMLO12,MLO12	Seven transmembrane MLO family protein	-	-	-	-
Potri.004G052400.v3.0	29.5045	25.1462	27.7603	12.2249	11.4978	10.6781	1767	1178	1474	654	685	476	0.4073	-1.296	5.025e-56	5.193e-54	Down Regulation	GO:0016020,GO:0004970	-	PF13458,PF00497,PF00060	PTHR18966,PTHR18966:SF246	KOG1052	AT2G29120.1	ATGLR2.7,GLR2.7	glutamate receptor 2.7	-	-	-	-
Potri.004G052500.v3.0	10.3758	9.0261	10.3079	3.28848	3.59187	3.71572	604	411	532	171	208	161	0.347	-1.527	5.175e-38	3.358e-36	Down Regulation	GO:0016020,GO:0004970	-	PF13458,PF00497,PF00060	PTHR18966,PTHR18966:SF246	KOG1052	AT2G29120.1	ATGLR2.7,GLR2.7	glutamate receptor 2.7	-	-	-	-
Potri.004G052600.v3.0	2.81855	2.78032	2.49223	1.24654	1.06687	1.35573	162	125	127	64	61	58	0.4401	-1.184	4.658e-09	7.596e-08	Down Regulation	GO:0016020,GO:0004970	K05387	PF13458,PF00497,PF00060	PTHR18966,PTHR18966:SF233	KOG1052	AT2G29120.1	ATGLR2.7,GLR2.7	glutamate receptor 2.7	-	-	-	-
Potri.004G055800.v3.0	1.32539	1.18609	1.64442	0.148375	0.53294	0.178065	10	7	11	1	4	1	0.2082	-2.264	0.01345	0.0632	Down Regulation	-	-	-	-	-	-	-	-	-	-	-	-
Potri.004G056100.v3.0	0.151885	0.310677	0.171313	0.0340064	0.0305365	0	5	8	5	1	1	0	0.1059	-3.239	0.01724	1	Down Regulation	GO:0008234,GO:0006508	-	PF08246,PF00112	PTHR12411,PTHR12411:SF370	KOG1543	AT5G45890.1	SAG12	senescence-associated gene 12	-	-	-	-
Potri.004G061300.v3.0	15.6872	20.6447	15.4386	5.68164	8.81236	6.19868	102	105	89	33	57	30	0.3943	-1.343	1.205e-07	1.668e-06	Down Regulation	-	-	-	PTHR37180,PTHR37180:SF1	-	-	-	-	-	-	-	-
Potri.004G061900.v3.0	3.99567	4.83572	3.8658	1.66995	1.73162	2.14725	225	213	193	84	97	90	0.4254	-1.233	7.464e-13	1.682e-11	Down Regulation	GO:0006468,GO:0005524,GO:0004672	-	PF08276,PF01453,PF00069	PTHR27002,PTHR27002:SF94	KOG1187	AT4G32300.1	SD2-5	S-domain-2 5	-	-	-	-
Potri.004G066300.v3.0	0.505293	0.543981	0.569925	0.0297718	0.160404	0.285834	19	16	19	1	6	8	0.2798	-1.837	0.003804	0.02229	Down Regulation	GO:0006468,GO:0005524,GO:0004672	-	PF00069	PTHR27008,PTHR27008:SF37	KOG1187	AT1G48480.1	RKL1	Leucine-rich repeat protein kinase family protein	-	-	-	-
Potri.004G071800.v3.0	0.316755	0.161979	0.11909	0.0709201	0	0.0851114	15	6	5	3	0	3	0.2417	-2.048	0.03405	0.1304	Down Regulation	-	-	PF01535,PF13041	PTHR24015,PTHR24015:SF521	-	-	-	Pentatricopeptide repeat (PPR) superfamily protein	-	-	-	-
Potri.004G085900.v3.0	0.210353	0.235305	0.415203	0.117743	0.0264321	0	8	7	14	4	1	0	0.1682	-2.571	0.008613	0.04409	Down Regulation	-	-	-	PTHR10527,PTHR10527:SF5	-	AT5G19820.1	emb2734	ARM repeat superfamily protein	-	-	-	-
Potri.004G087600.v3.0	0.485222	0.770051	0.415183	0.299694	0.269114	0.247269	29	36	22	16	16	11	0.4815	-1.054	0.01415	0.06597	Down Regulation	-	-	PF04576	PTHR31448,PTHR31448:SF3	-	-	-	Protein of unknown function, DUF593	-	-	-	-
Potri.004G089400.v3.0	105.146	106.6	111.293	37.9847	29.953	36.0492	1348	1069	1265	435	382	344	0.3134	-1.674	1.5500000000000003e-79	2.517e-77	Down Regulation	GO:0005509	K13448	PF13833,PF13405	PTHR10891,PTHR10891:SF573	KOG0027	AT1G66400.1	CML23	calmodulin like 23	-	-	GO:0005509//calcium ion binding;	ko04626(Plant-pathogen interaction)
Potri.004G091500.v3.0	1.73765	2.54457	1.95992	1.09642	0.825747	1.27337	55	63	55	31	26	30	0.4983	-1.005	0.001041	0.007231	Down Regulation	GO:0005524	-	PF00004,PF14363	PTHR23070,PTHR23070:SF5	-	AT5G40010.1	AATP1	AAA-ATPase 1	-	-	GO:0005524//ATP binding;	-
Potri.004G092800.v3.0	1.10151	0.704097	0.496961	0	0	0	10	5	4	0	0	0	0.02937	-5.09	0.0008176	1	Down Regulation	-	-	-	PTHR33782,PTHR33782:SF1	-	-	-	-	-	-	-	-
Potri.004G093800.v3.0	8.32684	7.41123	8.75787	4.09054	3.9557	3.02097	237	165	221	104	112	64	0.4428	-1.175	6.362e-12	1.331e-10	Down Regulation	GO:0016747	-	PF02458	PTHR31625,PTHR31625:SF5	-	-	-	HXXXD-type acyl-transferase family protein	-	-	GO:0016747//acyltransferase activity, transferring groups other than amino-acyl groups;	-
Potri.004G095200.v3.0	61.0729	56.3026	60.2399	31.5972	24.5818	31.8723	502	362	439	232	201	195	0.4814	-1.055	2.01e-17	6.013e-16	Down Regulation	-	-	-	PTHR33702,PTHR33702:SF3	-	-	-	-	-	-	-	-
Potri.004G095600.v3.0	3.62274	4.55154	3.73387	1.53832	1.41275	1.42657	116	114	106	44	45	34	0.36	-1.474	2.25e-10	4.143e-09	Down Regulation	GO:0005515	-	PF00564	PTHR31066,PTHR31066:SF3	-	-	-	Octicosapeptide/Phox/Bem1p family protein	-	-	GO:0005515//protein binding;	-
Potri.004G113000.v3.0	9.62105	9.39566	10.2488	2.54305	3.89548	3.59049	72	55	68	17	29	20	0.3345	-1.58	3.356e-07	4.422e-06	Down Regulation	-	-	-	-	-	-	-	-	-	-	-	-
Potri.004G117800.v3.0	98.1704	106.086	102.538	44.1294	59.5964	44.2229	2204	1863	2041	885	1331	739	0.4711	-1.086	3.767e-14	9.246e-13	Down Regulation	GO:0030244,GO:0016866	K13379	PF03214	PTHR31682,PTHR31682:SF3	-	AT5G15650.1	ATRGP2,RGP2	reversibly glycosylated polypeptide 2	-	-	-	ko00520(Amino sugar and nucleotide sugar metabolism)
Potri.004G124900.v3.0	2.88902	2.11051	2.09479	0	1.03721	1.3862	14	8	9	0	5	5	0.3261	-1.616	0.04784	0.1681	Down Regulation	-	-	PF01535	PTHR24015,PTHR24015:SF700	-	AT3G29290.1	emb2076	Pentatricopeptide repeat (PPR) superfamily protein	-	-	-	-
Potri.004G125300.v3.0	0.776302	0.721776	1.7512	0.15801	0.21283	0.474069	11	8	22	2	3	5	0.2468	-2.019	0.007253	0.03829	Down Regulation	-	-	PF14234	PTHR33835,PTHR33835:SF2	-	-	-	-	-	-	-	-
Potri.004G135200.v3.0	269.513	257.586	255.154	107.084	96.7155	102.412	4370	3267	3668	1551	1560	1236	0.3818	-1.389	1e-100	1e-100	Down Regulation	GO:0016491,GO:0008198,GO:0006725	K15777	PF02900	PTHR30096,PTHR30096:SF0	-	-	-	catalytic LigB subunit of aromatic ring-opening dioxygenase family	-	-	-	ko00965(Betalain biosynthesis)
Potri.004G135300.v3.0	298.958	292.248	302.289	130.084	119.459	121.943	4878	3730	4373	1896	1939	1481	0.4058	-1.301	1e-100	1e-100	Down Regulation	GO:0016491,GO:0008198,GO:0006725	K15777	PF02900	PTHR30096,PTHR30096:SF0	-	-	-	catalytic LigB subunit of aromatic ring-opening dioxygenase family	-	-	-	ko00965(Betalain biosynthesis)
Potri.004G135500.v3.0	3.51371	3.84451	3.1241	1.82501	1.7979	1.57354	222	190	175	103	113	74	0.4858	-1.042	5.752e-10	1.027e-08	Down Regulation	GO:0005515,GO:0006468,GO:0004672	-	PF13855,PF07714,PF11721	PTHR27006,PTHR27006:SF37	KOG1187	-	-	Leucine-rich repeat transmembrane protein kinase	-	-	-	-
Potri.004G141200.v3.0	156.296	141.55	144.366	66.8945	57.9973	62.7749	2579	1827	2112	986	952	771	0.4136	-1.274	1.964e-70	2.671e-68	Down Regulation	GO:0006355,GO:0003700	-	PF00847	PTHR31677,PTHR31677:SF11	-	AT4G34410.1	RRTF1	redox responsive transcription factor 1	-	-	-	-
Potri.004G149800.v3.0	46.0431	43.3724	41.4963	23.4292	21.5922	20.2741	418	308	334	190	195	137	0.487	-1.038	3.367e-16	9.493e-15	Down Regulation	-	-	PF14009	PTHR33052,PTHR33052:SF21	-	-	-	-	-	-	-	-
Potri.004G151500.v3.0	1.17819	1.35253	1.32889	0.538351	0.435077	0.613773	49	44	49	20	18	19	0.3989	-1.326	0.0001158	0.0009963	Down Regulation	-	-	PF13041,PF01535	PTHR24015,PTHR24015:SF714	-	-	-	Tetratricopeptide repeat (TPR)-like superfamily protein	-	-	-	-
Potri.004G155400.v3.0	206.412	206.406	192.384	57.6409	43.5144	77.3372	1359	1063	1123	339	285	379	0.2878	-1.797	1.999e-13	4.66e-12	Down Regulation	-	-	PF00249	PTHR24078,PTHR24078:SF177	-	AT1G75250.1	ATRL6,RL6,RSM3	RAD-like 6	-	-	-	-
Potri.004G158500.v3.0	1.82489	2.02192	1.50943	0	0.489191	0.326895	15	13	11	0	4	2	0.1505	-2.732	0.001383	0.009287	Down Regulation	GO:0009415,GO:0006950	-	PF00257	PTHR33346	-	AT2G21490.1	LEA	dehydrin LEA	-	-	-	-
Potri.004G161200.v3.0	62.4244	68.3854	68.3405	26.6148	25.0257	25.8261	1838	1575	1784	700	733	566	0.3799	-1.396	1.012e-92	2.054e-90	Down Regulation	GO:0016740,GO:0009058	K00801	PF00494	PTHR11626,PTHR11626:SF2	-	AT4G34640.1	ERG9,SQS1	squalene synthase 1	-	-	-	ko00909(Sesquiterpenoid and triterpenoid biosynthesis);ko00100(Steroid biosynthesis)
Potri.004G163300.v3.0	614.56	621.475	631.114	317.991	308.007	323.377	27557	21798	25090	12737	13739	10793	0.4965	-1.01	1e-100	1e-100	Down Regulation	GO:0003824,GO:0008792,GO:0008295,GO:0006527	K01583	PF00278,PF02784	PTHR11482,PTHR11482:SF36	-	AT4G34710.2	ADC2,ATADC2,SPE2	arginine decarboxylase 2	-	-	-	ko00330(Arginine and proline metabolism)
Potri.004G167900.v3.0	6.81125	6.56643	6.80088	2.50002	3.03064	2.40022	61	46	54	20	27	16	0.3854	-1.376	2.306e-05	0.0002286	Down Regulation	-	-	-	PTHR33184,PTHR33184:SF8	-	-	-	Beta-1,3-N-Acetylglucosaminyltransferase family protein	-	-	-	-
Potri.004G170300.v3.0	4.02568	3.76419	4.40926	2.1416	1.75585	1.74322	242	177	235	115	105	78	0.4513	-1.148	2.587e-12	5.605e-11	Down Regulation	GO:0043531	-	PF00931	PTHR23155,PTHR23155:SF563	KOG4658	-	-	NB-ARC domain-containing disease resistance protein	-	-	GO:0043531//ADP binding;	-
Potri.004G174800.v3.0	0.369183	0.496812	0.416405	0.108761	0.312522	0.0783147	19	20	19	5	16	3	0.3925	-1.349	0.01843	0.08089	Down Regulation	GO:0030246,GO:0005975,GO:0004553	-	PF02140,PF01301	PTHR23421,PTHR23421:SF52	-	AT2G16730.1	BGAL13	glycosyl hydrolase family 35 protein	-	-	-	-
Potri.004G179300.v3.0	17.3915	19.5387	19.7349	7.11912	11.2667	7.64682	495	435	498	181	319	162	0.4511	-1.149	1.064e-16	3.085e-15	Down Regulation	GO:0016758,GO:0008152	-	PF04101	PTHR11926,PTHR11926:SF271	-	AT1G05680.1	UGT74E2	Uridine diphosphate glycosyltransferase 74E2	-	-	-	-
Potri.004G181700.v3.0	8.77818	11.5429	7.9208	2.24617	3.5297	2.10596	140	144	112	32	56	25	0.2764	-1.855	7.306e-14	1.751e-12	Down Regulation	-	-	PF03330,PF01357	PTHR31692,PTHR31692:SF4	-	AT4G38400.1	ATEXLA2,ATEXPL2,ATHEXP BETA 2.2,EXLA2,EXPL2	expansin-like A2	-	-	-	-
Potri.004G185300.v3.0	3.68546	3.77775	3.18318	1.30092	1.90246	1.69506	111	89	85	35	57	38	0.4497	-1.153	2.252e-06	2.642e-05	Down Regulation	GO:0055114,GO:0020037,GO:0016705,GO:0005506	-	PF00067	PTHR24296,PTHR24296:SF7	KOG0157	AT2G27690.1	CYP94C1	cytochrome P450, family 94, subfamily C, polypeptide 1	-	-	-	-
Potri.004G187000.v3.0	3.18637	2.08413	3.76109	1.07842	0.968376	1.49332	43	22	45	13	13	15	0.3765	-1.409	0.0006813	0.004964	Down Regulation	GO:0006355,GO:0003700	K09286	PF00847	PTHR31839	-	AT4G25470.1	ATCBF2,CBF2,DREB1C,FTQ4	C-repeat/DRE binding factor 2	-	-	-	-
Potri.004G188300.v3.0	12.7377	12.1523	11.5793	5.69318	6.02004	5.81073	268	200	216	107	126	91	0.4688	-1.093	1.361e-12	3.022e-11	Down Regulation	-	-	-	-	-	-	-	-	-	-	-	-
Potri.004G190100.v3.0	0.0957553	0.0306039	0.162005	0	0.0240645	0	4	1	6	0	1	0	0.09918	-3.334	0.04922	1	Down Regulation	GO:0008374,GO:0006629	K00679	PF02450	PTHR11440,PTHR11440:SF54	KOG2369	-	-	Lecithin:cholesterol acyltransferase family protein	-	-	-	ko00561(Glycerolipid metabolism)
Potri.004G192100.v3.0	12.697	15.9459	13.6644	7.29503	6.4381	6.13737	567	557	541	291	286	204	0.4603	-1.119	2.4509999999999998e-23	9.811999999999998e-22	Down Regulation	GO:0005509,GO:0030247,GO:0006468,GO:0005524,GO:0004672	-	PF07645,PF13947,PF00069	PTHR27005,PTHR27005:SF32	KOG1187	AT1G21270.1	WAK2	wall-associated kinase 2	-	-	-	-
Potri.004G192400.v3.0	0.138743	0.532118	0.443388	0.103547	0.092981	0.0621333	6	18	17	4	4	2	0.2324	-2.105	0.005412	0.02997	Down Regulation	GO:0030247,GO:0006468,GO:0005524,GO:0004672	-	PF13947,PF00069	PTHR27005,PTHR27005:SF32	KOG1187	AT1G21270.1	WAK2	wall-associated kinase 2	-	-	-	-
Potri.004G193100.v3.0	2.46936	3.12765	2.68206	0.61431	1.17221	1.16729	108	107	104	24	51	38	0.3485	-1.521	3.147e-09	5.222e-08	Down Regulation	GO:0030247,GO:0006468,GO:0005524,GO:0004672	-	PF13947,PF00069	PTHR27005,PTHR27005:SF32	KOG1187	AT1G21270.1	WAK2	wall-associated kinase 2	-	-	-	-
Potri.004G197600.v3.0	51.2274	44.8011	44.8281	22.3797	21.1727	23.7405	861	589	668	336	354	297	0.4645	-1.106	4.174e-28	2.0140000000000002e-26	Down Regulation	-	-	PF03168	PTHR31852,PTHR31852:SF0	-	-	-	Late embryogenesis abundant (LEA) hydroxyproline-rich glycoprotein family	-	-	-	-
Potri.004G206100.v3.0	84.4653	78.5594	88.7362	29.1572	29.2283	29.7352	2202	1602	2051	679	758	577	0.3413	-1.551	1e-100	1e-100	Down Regulation	GO:0006468,GO:0004672	-	PF07714	PTHR27001,PTHR27001:SF222	KOG1187	-	-	Protein kinase superfamily protein	-	-	-	-
Potri.004G207300.v3.0	96.8165	100.854	100.039	50.0602	49.4215	47.8245	3397	2768	3112	1569	1725	1249	0.4834	-1.049	2.87e-91	5.665e-89	Down Regulation	GO:0005509,GO:0006468,GO:0004672	K13412	PF13499,PF13405,PF07714	PTHR24349,PTHR24349:SF83	KOG0032	AT2G17290.1	ATCDPK3,ATCPK6,CPK6	Calcium-dependent protein kinase family protein	-	-	-	ko04626(Plant-pathogen interaction)
Potri.004G209300.v3.0	1.24869	1.30073	1.09543	0.3883	0.418414	0.621333	54	44	42	15	18	20	0.3781	-1.403	7.904e-05	0.0007016	Down Regulation	GO:0006468,GO:0004672,GO:0030246	-	PF07714,PF00139	PTHR27007,PTHR27007:SF48	KOG1187	-	-	Concanavalin A-like lectin protein kinase family protein	-	-	-	-
Potri.004G209700.v3.0	78.7081	74.7656	75.5181	34.4455	33.7135	34.8142	5203	3866	4426	2034	2217	1713	0.4386	-1.189	1e-100	1e-100	Down Regulation	GO:0006468,GO:0004672	-	PF07714,PF13426	PTHR24351,PTHR24351:SF81	KOG0610	AT5G58140.1	NPL1,PHOT2	phototropin 2	-	-	-	-
Potri.004G212000.v3.0	0.105859	0.24811	0.1194	0	0.0709433	0.0474069	6	11	6	0	4	2	0.2491	-2.005	0.04148	0.1509	Down Regulation	-	-	-	PTHR33604,PTHR33604:SF2	-	-	-	glycosyltransferase family protein 2	-	-	-	-
Potri.004G220400.v3.0	20.3506	19.5824	21.2259	6.49165	5.60928	3.67483	186	140	172	53	51	25	0.2544	-1.975	4.8840000000000004e-20	1.666e-18	Down Regulation	GO:0003677	-	PF02362	-	-	AT3G25730.1	EDF3	ethylene response DNA binding factor 3	-	-	GO:0003677//DNA binding;	-
Potri.004G220700.v3.0	10.2746	5.2541	3.70842	0.460087	1.51485	1.1043	75	30	24	3	11	6	0.1558	-2.683	3.193e-07	4.221e-06	Down Regulation	GO:0003677	-	PF02362	-	-	AT3G25730.1	EDF3	ethylene response DNA binding factor 3	-	-	GO:0003677//DNA binding;	-
Potri.004G221200.v3.0	3.01388	4.72869	5.56263	1.2269	2.20341	1.65645	22	27	36	8	16	9	0.3774	-1.406	0.002489	0.0155	Down Regulation	GO:0003677	-	PF02362	-	-	AT3G25730.1	EDF3	ethylene response DNA binding factor 3	-	-	GO:0003677//DNA binding;	-
Potri.004G223500.v3.0	8.82161	6.49598	6.36799	3.08119	2.76679	3.12886	125	72	80	39	39	33	0.401	-1.318	3.685e-07	4.816e-06	Down Regulation	-	-	PF05078	PTHR31621,PTHR31621:SF10	-	-	-	Protein of unknown function (DUF679)	-	-	-	-
Potri.004G230000.v3.0	34.8046	34.9758	33.9756	8.46199	10.207	8.94268	617	485	534	134	180	118	0.2604	-1.941	3.989e-60	4.5180000000000005e-58	Down Regulation	GO:0007165,GO:0005515	-	PF13676	PTHR11017	-	-	-	Disease resistance protein (TIR-NBS-LRR class) family	-	-	-	-
Potri.004G235400.v3.0	150.69	142.279	146.109	46.692	42.3147	49.0308	5087	3757	4373	1408	1421	1232	0.3063	-1.707	1e-100	1e-100	Down Regulation	GO:0055114,GO:0020037,GO:0016705,GO:0005506	-	PF00067	PTHR24286,PTHR24286:SF10	KOG0157	AT4G19230.1	CYP707A1	cytochrome P450, family 707, subfamily A, polypeptide 1	-	-	-	-
Potri.004G235500.v3.0	0.538031	1.65079	0.849591	0.240926	0.162256	0.361419	10	24	14	4	3	5	0.244	-2.035	0.003219	0.0194	Down Regulation	GO:0016491,GO:0008152	K15095	PF00106	PTHR24322,PTHR24322:SF442	KOG1208	-	-	NAD(P)-binding Rossmann-fold superfamily protein	-	-	-	-
Potri.005G002100.v3.0	81.2206	61.7795	64.0281	43.344	28.9715	32.4619	279	166	195	133	99	83	0.4919	-1.023	2.161e-08	3.254e-07	Down Regulation	GO:0016021	-	PF01679	PTHR21659,PTHR21659:SF24	KOG1773	AT3G05880.1	RCI2A	Low temperature and salt responsive protein family	-	GO:0016021//integral component of membrane;	-	-
Potri.005G008100.v3.0	0.801754	0.683321	0.301436	0	0	0	9	6	3	0	0	0	0.03073	-5.024	0.001095	1	Down Regulation	GO:0016758,GO:0008152	-	-	PTHR11926,PTHR11926:SF347	-	AT4G34138.1	UGT73B1	UDP-glucosyl transferase 73B1	-	-	-	-
Potri.005G009900.v3.0	2.45517	2.3436	2.87998	0.329821	1.08594	0.615719	75	56	78	9	33	14	0.2614	-1.936	2.555e-08	3.826e-07	Down Regulation	GO:0043531	K13457	PF00931	PTHR23155,PTHR23155:SF611	-	AT3G07040.1	RPM1,RPS3	NB-ARC domain-containing disease resistance protein	-	-	GO:0043531//ADP binding;	ko04626(Plant-pathogen interaction)
Potri.005G013200.v3.0	0.522619	0.991415	0.741588	0.245348	0.254207	0.271793	31	46	39	13	15	12	0.3361	-1.573	0.0001106	0.0009541	Down Regulation	GO:0005515	-	PF08263,PF00560,PF13855	PTHR27004,PTHR27004:SF11	KOG0472	AT1G74180.1	AtRLP14,RLP14	receptor like protein 14	-	-	GO:0005515//protein binding;	-
Potri.005G016000.v3.0	1.55696	3.16132	2.78913	1.33287	0.920668	0.984359	17	27	27	13	10	8	0.4252	-1.234	0.01187	0.05705	Down Regulation	-	-	PF08263	PTHR27004,PTHR27004:SF11	-	AT2G25470.1	AtRLP21,RLP21	receptor like protein 21	-	-	-	-
Potri.005G020200.v3.0	11.1292	11.2607	11.4804	3.81906	3.73858	4.09488	398	315	364	122	133	109	0.335	-1.578	3.177e-32	1.73e-30	Down Regulation	GO:0006950,GO:0005516	-	PF07887	PTHR31713,PTHR31713:SF14	-	-	-	Calmodulin-binding protein	-	-	-	-
Potri.005G026200.v3.0	0.223065	0.641636	0.230631	0.0832388	0.0560589	0.0249738	12	27	11	4	3	1	0.1516	-2.722	0.0004196	0.003218	Down Regulation	GO:0055114,GO:0016491,GO:0050664,GO:0004601,GO:0016174	K13447	PF01794,PF08022,PF08414,PF08030	PTHR11972,PTHR11972:SF57	-	AT1G09090.2	ATRBOHB,ATRBOHB-BETA,RBOHB	respiratory burst oxidase homolog B	-	-	-	ko04626(Plant-pathogen interaction);ko04016(MAPK signaling pathway - plant)
Potri.005G030500.v3.0	4.32805	5.10273	4.88166	2.53025	2.41709	1.87362	90	83	90	47	50	29	0.469	-1.092	9.257e-06	9.88e-05	Down Regulation	GO:0005515	-	PF13855	PTHR27000,PTHR27000:SF178	-	-	-	P-loop containing nucleoside triphosphate hydrolases superfamily protein	-	-	GO:0005515//protein binding;	-
Potri.005G030700.v3.0	1.34831	1.79336	1.41325	0.853807	0.930975	0.512327	99	103	92	56	68	28	0.4995	-1.002	5.06e-05	0.0004681	Down Regulation	GO:0007165,GO:0005515,GO:0043531	-	PF13676,PF00931	PTHR11017,PTHR11017:SF160	KOG0472	-	-	disease resistance protein (TIR-NBS-LRR class)	-	-	-	-
Potri.005G032300.v3.0	5.60594	6.343	6.25032	2.66899	3.49781	2.59707	87	77	86	37	54	30	0.4737	-1.078	1.94e-05	0.0001956	Down Regulation	GO:0009058,GO:0003824,GO:0016779,GO:0009435	K06210	PF01467	PTHR12039,PTHR12039:SF0	KOG3199	AT5G55810.2	AtNMNAT,NMNAT	nicotinate/nicotinamide mononucleotide adenyltransferase	-	-	-	ko00760(Nicotinate and nicotinamide metabolism)
Potri.005G043300.v3.0	0.727783	0.930414	0.410437	0.162947	0.0731603	0	10	10	5	2	1	0	0.1163	-3.104	0.006494	0.03491	Down Regulation	GO:0003855	-	PF01487	PTHR21089,PTHR21089:SF12	-	AT3G06350.1	EMB3004,MEE32	dehydroquinate dehydratase, putative / shikimate dehydrogenase, putative	-	-	GO:0003855//3-dehydroquinate dehydratase activity;	-
Potri.005G047100.v3.0	0.520287	0.554289	0.684643	0.19415	0	0	6	5	7	2	0	0	0.1096	-3.19	0.02	1	Down Regulation	-	-	PF13041	PTHR24015,PTHR24015:SF547	-	-	-	ATP binding;nucleic acid binding;helicases	-	-	-	-
Potri.005G047300.v3.0	6.89714	10.621	6.89534	3.68512	5.04243	2.52715	44	53	39	21	32	12	0.4589	-1.124	0.001806	0.01172	Down Regulation	-	-	-	-	-	-	-	DEAD-box protein abstrakt, putative	-	-	-	-
Potri.005G048100.v3.0	1.40287	1.29871	1.47319	0.324928	0.243144	0.324955	29	21	27	6	5	5	0.2069	-2.273	3.222e-05	0.0003098	Down Regulation	-	K01738	PF00291	PTHR10314,PTHR10314:SF97	KOG1252	AT3G04940.1	ATCYSD1,CYSD1	cysteine synthase D1	-	-	-	ko00920(Sulfur metabolism);ko00270(Cysteine and methionine metabolism)
Potri.005G059800.v3.0	7.11375	5.17874	6.68639	2.65456	3.17826	2.52205	72	41	60	24	32	19	0.4297	-1.219	0.000104	0.0009004	Down Regulation	-	-	-	PTHR11601,PTHR11601:SF24	-	-	-	-	-	-	-	-
Potri.005G068700.v3.0	69.8976	68.892	70.3354	17.6835	18.0749	17.858	2624	2023	2341	593	675	499	0.2502	-1.999	1e-100	1e-100	Down Regulation	GO:0006629	-	PF01764	PTHR21493,PTHR21493:SF130	-	AT3G52430.1	ATPAD4,PAD4	alpha/beta-Hydrolases superfamily protein	GO:0006629//lipid metabolic process;	-	-	-
Potri.005G079400.v3.0	7.05041	7.33898	6.75782	4.52353	3.24957	2.50843	253	206	215	145	116	67	0.4772	-1.067	2.041e-09	3.462e-08	Down Regulation	GO:0055114,GO:0016491,GO:0005507	-	PF07731,PF00394	PTHR11709,PTHR11709:SF28	KOG1263	-	-	Cupredoxin superfamily protein	-	-	-	-
Potri.005G089900.v3.0	2.68905	4.72689	2.46431	1.31702	0.844737	0.451588	16	22	13	7	5	2	0.2644	-1.919	0.003013	0.0183	Down Regulation	-	-	-	-	-	-	-	-	-	-	-	-
Potri.005G102600.v3.0	0.0883117	0.0225799	0.039843	0	0	0	5	1	2	0	0	0	0.07126	-3.811	0.04741	1	Down Regulation	GO:0016020,GO:0004970	K05387	PF13458,PF00497,PF00060	PTHR18966,PTHR18966:SF222	KOG1052	AT3G51480.1	ATGLR3.6,GLR3.6	glutamate receptor 3.6	-	-	-	-
Potri.005G109200.v3.0	84.6035	82.2871	81.2223	23.2217	24.7514	22.3551	1505	1145	1281	369	438	296	0.2771	-1.851	1e-100	1e-100	Down Regulation	GO:0016020,GO:0006810,GO:0005215	K09872	PF00230	PTHR19139,PTHR19139:SF152	KOG0223	AT4G35100.1	PIP2;7,PIP3,PIP3A,SIMIP	plasma membrane intrinsic protein 3	-	-	-	-
Potri.005G113500.v3.0	115.582	122.472	120.036	31.1687	33.5123	25.3473	631	523	581	152	182	103	0.2473	-2.016	1.128e-64	1.4e-62	Down Regulation	-	-	-	-	-	-	-	-	-	-	-	-
Potri.005G113600.v3.0	165.364	174.105	175.703	46.764	46.6425	48.5213	5934	4887	5590	1499	1665	1296	0.2689	-1.895	1e-100	1e-100	Down Regulation	GO:0006468,GO:0004672	K13412	PF14531	PTHR24349,PTHR24349:SF87	KOG0032	AT2G17890.1	CPK16	calcium-dependent protein kinase 16	-	-	-	ko04626(Plant-pathogen interaction)
Potri.005G119200.v3.0	132.531	141.586	139.954	41.9309	45.415	42.2522	4016	3356	3760	1135	1369	953	0.306	-1.708	1e-100	1e-100	Down Regulation	GO:0005524	-	PF14363,PF00004	PTHR23070,PTHR23070:SF31	KOG0743	-	-	P-loop containing nucleoside triphosphate hydrolases superfamily protein	-	-	GO:0005524//ATP binding;	-
Potri.005G119800.v3.0	59.1871	60.9301	63.383	30.6173	31.5419	27.5192	3086	2485	2930	1426	1636	1068	0.478	-1.065	1.5060000000000001e-72	2.098e-70	Down Regulation	GO:0043531	-	PF00931	PTHR23155,PTHR23155:SF458	KOG4658	AT3G50950.2	ZAR1	HOPZ-ACTIVATED RESISTANCE 1	-	-	GO:0043531//ADP binding;	-
Potri.005G122400.v3.0	1.15591	1.37583	1.34872	0.446213	0.761296	0.749702	29	27	30	10	19	14	0.4927	-1.021	0.01576	0.07175	Down Regulation	-	-	PF02987	PTHR23241,PTHR23241:SF62	KOG4744	-	-	Late embryogenesis abundant (LEA) protein	-	-	-	-
Potri.005G127500.v3.0	1.46943	0.992442	1.40721	0.465564	0.752505	0.670469	53	28	45	15	27	18	0.4742	-1.077	0.003182	0.0192	Down Regulation	-	-	PF01535,PF13041	PTHR24015,PTHR24015:SF600	-	-	-	Tetratricopeptide repeat (TPR)-like superfamily protein	-	-	-	-
Potri.005G128000.v3.0	0.461823	0.708485	0.364626	0.0517	0.232123	0.124091	10	12	7	1	5	2	0.2654	-1.914	0.02431	0.1005	Down Regulation	GO:0016757	-	PF01501	PTHR13778,PTHR13778:SF12	-	AT3G50760.1	GATL2	galacturonosyltransferase-like 2	-	-	GO:0016757//glycosyltransferase activity;	-
Potri.005G132900.v3.0	0.196414	0.753299	1.7723	0	0	0	1	3	8	0	0	0	0.04501	-4.474	0.009444	1	Down Regulation	-	-	-	PTHR33220,PTHR33220:SF1	-	-	-	-	-	-	-	-
Potri.005G139200.v3.0	31.5915	31.9095	32.5678	15.26	13.3325	12.2503	686	542	627	296	288	198	0.4159	-1.266	3.415e-34	1.985e-32	Down Regulation	GO:0006468,GO:0005524,GO:0004672	-	PF00069	PTHR24361,PTHR24361:SF334	KOG0198	AT5G67080.1	MAPKKK19	mitogen-activated protein kinase kinase kinase 19	-	-	-	-
Potri.005G139300.v3.0	220.831	204.76	215.42	90.3066	84.4824	91.2583	4714	3419	4077	1722	1794	1450	0.4046	-1.305	1e-100	1e-100	Down Regulation	GO:0006468,GO:0005524,GO:0004672	-	PF00069	PTHR24361,PTHR24361:SF334	KOG0198	AT5G67080.1	MAPKKK19	mitogen-activated protein kinase kinase kinase 19	-	-	-	-
Potri.005G141900.v3.0	3.46206	3.75367	3.70717	1.07931	1.54187	1.05977	79	67	75	22	35	18	0.3322	-1.59	4.961e-08	7.224e-07	Down Regulation	GO:0005634	K14505	PF02984,PF00134	PTHR10177,PTHR10177:SF216	KOG0656	AT5G67260.1	CYCD3;2	CYCLIN D3;2	-	GO:0005634//nucleus;	-	ko04075(Plant hormone signal transduction)
Potri.005G146700.v3.0	4.95724	6.08225	6.15421	2.6444	2.70902	2.1455	149	143	164	71	81	48	0.4291	-1.221	4.401e-10	7.952e-09	Down Regulation	GO:0071949	K00511	PF01494	PTHR10835,PTHR10835:SF1	-	AT2G22830.1	SQE2	squalene epoxidase 2	-	-	GO:0071949//FAD binding;	ko00909(Sesquiterpenoid and triterpenoid biosynthesis);ko00100(Steroid biosynthesis)
Potri.005G146900.v3.0	27.008	28.1743	28.891	8.08516	7.35354	8.76704	1163	949	1103	311	315	281	0.28	-1.836	1.9189999999999999e-94	4.011e-92	Down Regulation	-	-	PF13632	PTHR32044,PTHR32044:SF7	-	AT4G07960.1	ATCSLC12,CSLC12	Cellulose-synthase-like C12	-	-	-	-
Potri.005G147300.v3.0	2.21108	2.22098	2.03866	0.432188	0.458649	0.306487	126	99	103	22	26	13	0.1828	-2.452	1.162e-18	3.695e-17	Down Regulation	-	-	PF07765	PTHR31631,PTHR31631:SF0	-	-	-	Kinase interacting (KIP1-like) family protein	-	-	-	-
Potri.005G155300.v3.0	6.93564	7.0385	6.69372	0.400222	0.575014	0.768491	97	77	83	5	8	8	0.08107	-3.625	6.993e-20	2.372e-18	Down Regulation	GO:0006355,GO:0005634,GO:0003700,GO:0046983,GO:0003677	-	PF01486,PF00319	PTHR11945,PTHR11945:SF179	KOG0014	AT2G22540.1	AGL22,SVP	K-box region and MADS-box transcription factor family protein	-	-	-	-
Potri.005G157300.v3.0	18.7831	20.6471	18.9586	3.74071	5.24209	4.82932	371	319	332	66	103	71	0.2313	-2.112	2.1630000000000002e-42	1.581e-40	Down Regulation	-	K15104	PF00153	PTHR24089,PTHR24089:SF392	KOG0759	AT4G24570.1	DIC2	dicarboxylate carrier 2	-	-	-	-
Potri.005G161700.v3.0	5.13222	6.17519	4.99415	0.788585	1.31508	1.75757	51	48	44	7	13	13	0.2288	-2.128	1.006e-07	1.406e-06	Down Regulation	-	-	PF05340	PTHR34046,PTHR34046:SF3	-	-	-	-	-	-	-	-
Potri.005G163000.v3.0	29.8253	24.5312	25.5014	12.9247	9.56408	13.1412	558	359	423	216	178	183	0.4326	-1.209	8.251e-19	2.656e-17	Down Regulation	-	-	PF04674	PTHR31279,PTHR31279:SF8	-	AT5G64260.1	EXL2	EXORDIUM like 2	-	-	-	-
Potri.005G163600.v3.0	28.4781	32.5645	33.0402	16.9954	15.5685	14.1679	559	500	575	298	304	207	0.4867	-1.039	4.585e-22	1.7450000000000002e-20	Down Regulation	-	-	PF04674	PTHR31279,PTHR31279:SF3	-	AT4G08950.1	EXO	Phosphate-responsive 1 family protein	-	-	-	-
Potri.005G164000.v3.0	116.693	114.488	117.333	56.2869	57.1277	63.2149	4846	3719	4320	2088	2360	1954	0.4942	-1.017	1.828e-75	2.735e-73	Down Regulation	GO:0005515	-	PF00560	PTHR24365,PTHR24365:SF368	-	-	-	Outer arm dynein light chain 1 protein	-	-	GO:0005515//protein binding;	-
Potri.005G177100.v3.0	3.52356	3.24331	3.97426	0.867801	1.13346	1.60951	50	36	50	11	16	17	0.3238	-1.627	1.555e-05	0.0001592	Down Regulation	GO:0006950	-	PF00582	PTHR31964,PTHR31964:SF37	-	-	-	Adenine nucleotide alpha hydrolases-like superfamily protein	GO:0006950//response to stress;	-	-	-
Potri.005G181800.v3.0	4.29147	5.4194	4.8699	1.25964	1.44676	1.16014	164	162	165	43	55	33	0.2611	-1.937	3.306e-20	1.143e-18	Down Regulation	GO:0006468,GO:0004672	-	PF07714	PTHR27006,PTHR27006:SF16	KOG1187	-	-	Protein kinase superfamily protein	-	-	-	-
Potri.005G184900.v3.0	42.8959	44.5794	45.401	21.7028	24.4237	21.7752	1363	1108	1279	616	772	515	0.4998	-1.001	7.604e-42	5.458e-40	Down Regulation	GO:0006886,GO:0005622	-	PF03127,PF00790	PTHR13856,PTHR13856:SF95	KOG1087	-	-	Target of Myb protein 1	-	-	-	-
Potri.005G186200.v3.0	280.872	287.76	297.635	128.85	131.449	127.586	5720	4584	5374	2344	2663	1934	0.4373	-1.193	1e-100	1e-100	Down Regulation	-	-	-	PTHR33133,PTHR33133:SF5	-	-	-	-	-	-	-	-
Potri.005G186400.v3.0	1.02194	1.43089	1.31732	0.27239	0.342434	1.2422	21	23	24	5	7	19	0.4688	-1.093	0.04194	0.1523	Down Regulation	-	K09422	PF13921	PTHR10641,PTHR10641:SF496	KOG0048	AT1G17950.1	ATMYB52,BW52,MYB52	myb domain protein 52	-	-	-	-
Potri.005G186500.v3.0	69.5288	70.5041	73.3931	33.2246	35.4931	31.8983	2495	1979	2335	1065	1267	852	0.4609	-1.118	3.046e-76	4.6540000000000005e-74	Down Regulation	-	-	PF03514	PTHR31636,PTHR31636:SF10	-	AT1G21450.1	SCL1	SCARECROW-like 1	-	-	-	-
Potri.005G192100.v3.0	1.6079	3.65436	1.56168	0.900006	0.718374	1.1401	36	64	31	18	16	19	0.3955	-1.338	0.0009304	0.006528	Down Regulation	GO:0016021,GO:0016020,GO:0022857	-	PF00892	PTHR31218,PTHR31218:SF20	-	-	-	nodulin MtN21 /EamA-like transporter family protein	-	-	-	-
Potri.005G197500.v3.0	45.9837	45.3525	45.9838	24.191	22.5168	21.7074	1164	898	1032	547	567	409	0.4866	-1.039	1.275e-39	8.611e-38	Down Regulation	-	K14156	PF01636	PTHR22603,PTHR22603:SF39	KOG2686	AT1G71697.1	ATCK1,CK,CK1	choline kinase 1	-	-	-	ko00564(Glycerophospholipid metabolism)
Potri.005G197600.v3.0	26.0837	26.7959	23.6412	12.2536	12.6421	7.82214	112	90	90	47	54	25	0.4217	-1.246	4.231e-07	5.476e-06	Down Regulation	-	-	-	-	-	-	-	-	-	-	-	-
Potri.005G200100.v3.0	127.408	136.238	129.538	65.1405	66.6783	64.7727	4585	3835	4133	2094	2387	1735	0.4885	-1.034	1e-100	3.939e-100	Down Regulation	GO:0006355,GO:0003677	-	PF02365	PTHR31989,PTHR31989:SF27	-	AT1G34190.1	anac017,NAC017	NAC domain containing protein 17	-	-	-	-
Potri.005G200600.v3.0	0.812781	1.97067	0.790297	0.627511	0.366262	0.602462	29	55	25	20	13	16	0.4383	-1.19	0.006202	0.03361	Down Regulation	GO:0005507,GO:0055114,GO:0016491	K05909	PF07732,PF07731,PF00394	PTHR11709,PTHR11709:SF94	KOG1263	AT5G09360.1	LAC14	laccase 14	-	-	-	-
Potri.005G201200.v3.0	7.84927	9.754	8.48181	3.07241	2.70373	2.94976	143	139	137	50	49	40	0.3269	-1.613	4.304e-14	1.048e-12	Down Regulation	GO:0048046,GO:0016762,GO:0006073,GO:0005618,GO:0005975,GO:0004553	K08235	PF06955,PF00722	PTHR31062,PTHR31062:SF28	-	AT3G23730.1	XTH16	xyloglucan endotransglucosylase/hydrolase 16	-	-	-	-
Potri.005G208300.v3.0	1.75294	2.12895	1.77944	0.196238	0.792963	0.706516	20	19	18	2	9	6	0.2929	-1.772	0.003011	0.01829	Down Regulation	-	-	PF13839	PTHR32285,PTHR32285:SF65	-	AT3G06080.2	TBL10	Plant protein of unknown function (DUF828)	-	-	-	-
Potri.005G208700.v3.0	1.24129	1.333	1.06405	0.277921	0.449211	0.533653	25	21	19	5	9	8	0.3359	-1.574	0.002993	0.01819	Down Regulation	-	-	-	PTHR15681,PTHR15681:SF1	-	-	-	-	-	-	-	-
Potri.005G214000.v3.0	1.54302	1.20073	1.66472	0.525723	0.606959	0.54079	23	14	22	7	9	6	0.37	-1.434	0.008178	0.04234	Down Regulation	-	K06890	PF01027	PTHR23291,PTHR23291:SF31	KOG2322	-	-	Bax inhibitor-1 family protein	-	-	-	-
Potri.005G215500.v3.0	0.323324	0.47861	0.230324	0.152402	0.136851	0.20576	19	22	12	8	8	9	0.4666	-1.1	0.04579	0.1628	Down Regulation	-	-	PF14432,PF13041,PF01535	PTHR24015,PTHR24015:SF356	-	AT3G63370.1	OTP86	Tetratricopeptide repeat (TPR)-like superfamily protein	-	-	-	-
Potri.005G215600.v3.0	45.2774	42.705	47.7556	16.3046	16.558	18.8233	2944	2172	2753	947	1071	911	0.3709	-1.431	1.796e-94	3.782e-92	Down Regulation	GO:0046872,GO:0000166	K01537	PF00690,PF12710,PF00689,PF00122	PTHR24093,PTHR24093:SF292	-	-	-	ATPase E1-E2 type family protein / haloacid dehalogenase-like hydrolase family protein	-	-	-	-
Potri.005G215700.v3.0	34.6696	32.3735	29.9104	9.12506	11.7993	11.5351	319	233	244	75	108	79	0.3262	-1.616	2.369e-23	9.498e-22	Down Regulation	-	-	PF13499	PTHR23050,PTHR23050:SF211	KOG0027	AT3G22930.1	CML11	calmodulin-like 11	-	-	-	-
Potri.005G223100.v3.0	29.8876	30.8277	31.5398	12.2935	15.136	13.2325	264	213	247	97	133	87	0.4314	-1.213	3.383e-15	8.952e-14	Down Regulation	GO:0006355,GO:0003700	-	PF00847	PTHR31190,PTHR31190:SF11	-	-	-	Integrase-type DNA-binding superfamily protein	-	-	-	-
Potri.005G223700.v3.0	0.65647	1.25887	2.22132	0.244968	0	0.293987	6	9	18	2	0	2	0.1215	-3.041	0.002472	0.01541	Down Regulation	GO:0055085,GO:0022857,GO:0016021	K08176	PF00083	PTHR24064,PTHR24064:SF274	-	AT2G38940.1	ATPT2,PHT1;4	phosphate transporter 1;4	-	-	-	-
Potri.005G224100.v3.0	32.3072	34.0762	32.0105	14.1205	11.8423	12.0701	543	448	477	212	198	151	0.3776	-1.405	8.298e-34	4.755e-32	Down Regulation	-	K09422	PF00249	PTHR10641,PTHR10641:SF523	KOG0048	AT3G23250.1	ATMYB15,ATY19,MYB15	myb domain protein 15	-	-	-	-
Potri.005G235200.v3.0	73.342	75.4256	75.6767	28.3063	27.5361	27.4147	1984	1596	1815	684	741	552	0.3622	-1.465	1e-100	1e-100	Down Regulation	-	-	PF00561	PTHR10992,PTHR10992:SF866	KOG4409	-	-	alpha/beta-Hydrolases superfamily protein	-	-	-	-
Potri.005G240300.v3.0	20.8312	19.3801	20.4134	9.35114	7.61947	8.31283	808	588	702	324	294	240	0.4063	-1.3	2.9689999999999998e-37	1.8960000000000002e-35	Down Regulation	-	-	PF11961,PF05003	PTHR31730,PTHR31730:SF5	-	-	-	Protein of unknown function (DUF668)	-	-	-	-
Potri.005G240500.v3.0	1.7581	1.22596	2.16324	0.536768	0.481997	0.644176	11	6	12	3	3	3	0.3113	-1.684	0.0369	0.1383	Down Regulation	-	-	-	-	-	-	-	-	-	-	-	-
Potri.005G242200.v3.0	0.340519	0	0.480093	0	0.0427882	0	8	0	10	0	1	0	0.06167	-4.019	0.01299	1	Down Regulation	GO:0006468,GO:0005524,GO:0004672	-	PF00069	PTHR27001,PTHR27001:SF223	KOG1187	-	-	Protein kinase protein with adenine nucleotide alpha hydrolases-like domain	-	-	-	-
Potri.005G251900.v3.0	9.7544	9.40662	8.64178	4.72311	5.08941	4.03577	289	218	227	125	150	89	0.488	-1.035	9.719e-12	1.992e-10	Down Regulation	GO:0006468,GO:0004672	-	PF07714	PTHR27001,PTHR27001:SF5	KOG1187	-	-	Protein kinase superfamily protein	-	-	-	-
Potri.005G252700.v3.0	0.399241	0.170133	0.675462	0	0.0668894	0	6	2	9	0	1	0	0.06397	-3.966	0.01016	1	Down Regulation	-	-	-	-	-	-	-	-	-	-	-	-
Potri.005G256400.v3.0	2.8697	1.87337	3.03016	0.205057	0.736535	0.24609	47	24	44	3	12	3	0.1533	-2.705	1.824e-07	2.486e-06	Down Regulation	GO:0055114,GO:0016616,GO:0006694,GO:0003854	-	PF14934,PF01073	PTHR10366,PTHR10366:SF355	KOG1430	-	-	NAD(P)-binding Rossmann-fold superfamily protein	-	-	-	-
Potri.005G257900.v3.0	712.58	715.051	708.351	340.629	329.948	346.461	15590	12237	13740	6657	7181	5642	0.4648	-1.105	1e-100	1e-100	Down Regulation	GO:0043565,GO:0006355,GO:0003700	-	PF07716	PTHR22952,PTHR22952:SF117	-	AT1G42990.1	ATBZIP60,BZIP60	basic region/leucine zipper motif 60	-	-	-	-
Potri.005G259100.v3.0	247.227	263.858	273.558	118.195	116.416	116.845	3215	2684	3154	1373	1506	1131	0.4375	-1.193	1e-100	1.78e-99	Down Regulation	-	-	PF14009	PTHR33052,PTHR33052:SF15	-	-	-	-	-	-	-	-
Potri.006G016200.v3.0	311.86	290.749	310.303	147.169	140.96	145.947	10464	7631	9231	4411	4705	3645	0.4639	-1.108	1e-100	1e-100	Down Regulation	-	-	PF03514	PTHR31636,PTHR31636:SF45	-	AT4G17230.1	SCL13	SCARECROW-like 13	-	-	-	-
Potri.006G021600.v3.0	655.749	639.538	640.184	271.297	279.329	289.047	2990	2281	2588	1105	1267	981	0.423	-1.241	1e-100	9.561e-99	Down Regulation	-	-	PF12734	PTHR31568,PTHR31568:SF17	-	-	-	-	-	-	-	-
Potri.006G025100.v3.0	0.525882	0.20169	0.652462	0.235485	0.0528642	0.0706516	10	3	11	4	1	1	0.2522	-1.987	0.04235	0.1534	Down Regulation	-	-	PF04193	PTHR16201,PTHR16201:SF34	KOG2913	-	-	PQ-loop repeat family protein / transmembrane family protein	-	-	-	-
Potri.006G031600.v3.0	0.73132	0.701202	0.859232	0.170562	0.153158	0.163753	24	18	25	5	5	4	0.2071	-2.272	0.000104	0.0009004	Down Regulation	GO:0016773	-	PF00454	PTHR15245,PTHR15245:SF23	KOG2381	AT2G40850.1	ATPI4K GAMMA 1,PI4K GAMMA 1	phosphoinositide 4-kinase gamma 1	-	-	GO:0016773//phosphotransferase activity, alcohol group as acceptor;	-
Potri.006G034100.v3.0	0.345807	0.505243	0.22288	0	0.148981	0	7	8	4	0	3	0	0.1478	-2.758	0.02657	1	Down Regulation	GO:0016747	-	PF02458	PTHR31623,PTHR31623:SF4	-	-	-	HXXXD-type acyl-transferase family protein	-	-	GO:0016747//acyltransferase activity, transferring groups other than amino-acyl groups;	-
Potri.006G037800.v3.0	0.951961	2.12977	0.671079	0.399638	0.239239	0.319737	8	14	5	3	2	2	0.2512	-1.993	0.02541	0.104	Down Regulation	-	-	-	PTHR38928,PTHR38928:SF2	-	-	-	-	-	-	-	-
Potri.006G039300.v3.0	0.138449	0.088498	0.234237	0	0	0	4	2	6	0	0	0	0.04625	-4.434	0.008561	1	Down Regulation	GO:0016758,GO:0008152	-	PF00201	PTHR11926,PTHR11926:SF369	KOG1192	-	-	UDP-Glycosyltransferase superfamily protein	-	-	-	-
Potri.006G042200.v3.0	2.77881	4.1051	3.34319	1.03694	2.48301	0.663697	45	52	48	15	40	8	0.4097	-1.287	0.001092	0.007539	Down Regulation	GO:0008168,GO:0008152	-	PF08241	PTHR10108,PTHR10108:SF692	KOG3010	-	-	S-adenosyl-L-methionine-dependent methyltransferases superfamily protein	-	-	-	-
Potri.006G043000.v3.0	1.21484	1.05208	1.28183	0.0877409	0.157576	0.368543	31	21	29	2	4	7	0.1623	-2.623	7.117e-06	7.739e-05	Down Regulation	-	-	PF03140	PTHR31549,PTHR31549:SF27	-	-	-	Plant protein of unknown function (DUF247)	-	-	-	-
Potri.006G055600.v3.0	15.096	14.8489	15.6664	6.01907	4.33084	7.17719	438	337	403	156	125	155	0.372	-1.427	4.803999999999999e-22	1.8230000000000003e-20	Down Regulation	GO:0016758,GO:0008152	-	PF00201	PTHR11926,PTHR11926:SF224	KOG1192	AT4G15550.1	IAGLU	indole-3-acetate beta-D-glucosyltransferase	-	-	-	-
Potri.006G055900.v3.0	7.91143	7.04926	7.84176	2.41546	3.13298	3.86506	33	23	29	9	13	12	0.3992	-1.325	0.002892	0.01766	Down Regulation	-	-	-	PTHR33659,PTHR33659:SF1	-	-	-	-	-	-	-	-
Potri.006G058600.v3.0	1.98205	1.90042	1.17367	0.665658	0.547924	0.998571	40	30	21	12	11	15	0.4205	-1.25	0.004696	0.02667	Down Regulation	GO:0005515	-	PF00560,PF13855,PF08263	PTHR27000,PTHR27000:SF136	-	AT5G06860.1	ATPGIP1,PGIP1	polygalacturonase inhibiting protein 1	-	-	GO:0005515//protein binding;	-
Potri.006G062900.v3.0	68.4277	77.7932	72.5216	22.6482	24.4364	23.0802	2601	2313	2444	769	924	653	0.3137	-1.672	1e-100	1e-100	Down Regulation	-	-	PF12796	PTHR24177,PTHR24177:SF42	-	-	-	Ankyrin repeat family protein	-	-	-	-
Potri.006G073400.v3.0	30.2073	29.1165	24.3365	12.8824	12.0499	12.2394	126	95	90	48	50	38	0.4332	-1.207	2.022e-07	2.745e-06	Down Regulation	-	-	-	PTHR33320,PTHR33320:SF7	-	-	-	-	-	-	-	-
Potri.006G074900.v3.0	244.405	252.593	258.111	98.5652	95.9707	91.6909	3753	3034	3514	1352	1466	1048	0.3704	-1.433	1e-100	1e-100	Down Regulation	GO:0046983	-	PF00010	PTHR31945,PTHR31945:SF9	-	-	-	basic helix-loop-helix (bHLH) DNA-binding superfamily protein	-	-	GO:0046983//protein dimerization activity;	-
Potri.006G081200.v3.0	1.42123	2.3157	1.79161	0.686329	1.12054	0.711347	51	65	57	22	40	19	0.4515	-1.147	0.0003631	0.002826	Down Regulation	GO:0005515	-	PF08263,PF13855	PTHR32093,PTHR32093:SF23	-	AT1G62440.1	LRX2	leucine-rich repeat/extensin 2	-	-	GO:0005515//protein binding;	-
Potri.006G081600.v3.0	1.02423	1.27303	0.48135	0.637002	0.457603	0.267564	36	35	15	20	16	7	0.4846	-1.045	0.02563	0.1045	Down Regulation	GO:0005515	-	PF00646	PTHR24006,PTHR24006:SF481	KOG1947	AT5G67250.1	SKIP2,VFB4	SKP1/ASK1-interacting protein 2	-	-	GO:0005515//protein binding;	-
Potri.006G082500.v3.0	64.7982	73.4701	67.03	32.574	32.095	30.5133	893	792	819	401	440	313	0.4537	-1.14	1.155e-38	7.563e-37	Down Regulation	GO:0006796,GO:0005737,GO:0004427,GO:0000287	K01507	PF00719	PTHR10286,PTHR10286:SF13	KOG1626	AT3G53620.1	AtPPa4,PPa4	pyrophosphorylase 4	-	-	-	ko00190(Oxidative phosphorylation)
Potri.006G085300.v3.0	1.06643	1.04629	1.09095	0.277639	0.548479	0.499792	43	33	39	10	22	15	0.4038	-1.308	0.0007618	0.00548	Down Regulation	GO:0008017,GO:0007018,GO:0005524,GO:0003777,GO:0005871	K10403	PF00225	PTHR24115,PTHR24115:SF462	-	-	-	ATP binding microtubule motor family protein	-	-	-	-
Potri.006G085500.v3.0	0.705874	0.687547	0.530775	0.338662	0.067579	0.135476	21	16	14	9	2	3	0.2736	-1.87	0.004281	0.02468	Down Regulation	GO:0055114,GO:0020037,GO:0016705,GO:0005506	-	PF00067	PTHR24286,PTHR24286:SF78	KOG0157	AT5G36110.1	CYP716A1	cytochrome P450, family 716, subfamily A, polypeptide 1	-	-	-	-
Potri.006G101000.v3.0	0.821436	0.484681	1.14031	0.353684	0.063519	0.0848915	13	6	16	5	1	1	0.2002	-2.321	0.006981	0.03708	Down Regulation	-	-	PF00249,PF14379	PTHR31314,PTHR31314:SF17	-	-	-	myb-like HTH transcriptional regulator family protein	-	-	-	-
Potri.006G105700.v3.0	1.09796	0.915429	1.56146	0.454249	0.695826	0.545145	46	30	58	17	29	17	0.4638	-1.108	0.002091	0.01336	Down Regulation	-	-	PF14432,PF01535,PF13041	PTHR24015,PTHR24015:SF880	-	-	-	Pentatricopeptide repeat (PPR) superfamily protein	-	-	-	-
Potri.006G110000.v3.0	9.50058	10.0943	9.87252	4.63398	4.78439	5.53675	521	433	480	227	261	226	0.4941	-1.017	4.314e-20	1.477e-18	Down Regulation	GO:0006468,GO:0004672	-	PF11721,PF07714	PTHR27003,PTHR27003:SF53	KOG1187	AT3G51550.1	FER	Malectin/receptor-like protein kinase family protein	-	-	-	-
Potri.006G110900.v3.0	2.83414	1.76516	2.62289	0.488116	1.16882	0.878683	39	19	32	6	16	9	0.3422	-1.547	0.001014	0.007059	Down Regulation	GO:0003993	-	PF03767	PTHR31284,PTHR31284:SF9	-	-	-	HAD superfamily, subfamily IIIB acid phosphatase	-	-	GO:0003993//acid phosphatase activity;	-
Potri.006G111000.v3.0	0.915862	0.468343	0.206602	0	0	0	5	2	1	0	0	0	0.07039	-3.829	0.04569	1	Down Regulation	-	-	-	PTHR24014,PTHR24014:SF4	-	-	-	2-oxoglutarate (2OG) and Fe(II)-dependent oxygenase superfamily protein	-	-	-	-
Potri.006G120600.v3.0	6.20413	5.94862	5.24827	2.32744	2.12313	2.03946	188	141	141	63	64	46	0.3642	-1.457	1.866e-13	4.376e-12	Down Regulation	GO:0016758,GO:0008152	-	PF00201	PTHR11926,PTHR11926:SF248	KOG1192	AT3G53150.1	UGT73D1	UDP-glucosyl transferase 73D1	-	-	-	-
Potri.006G124500.v3.0	187.028	190.153	178.056	83.5906	76.3766	78.5156	5002	3978	4222	1997	2032	1563	0.4193	-1.254	1e-100	1e-100	Down Regulation	GO:0046872,GO:0030001	-	PF00403	PTHR22814,PTHR22814:SF113	KOG1603	-	-	Heavy metal transport/detoxification superfamily protein	-	-	-	-
Potri.006G134600.v3.0	2.79726	2.92239	2.57833	1.11117	1.1792	1.73761	93	76	76	33	39	43	0.4693	-1.091	2.966e-05	0.0002873	Down Regulation	GO:0004857,GO:0042545,GO:0030599,GO:0005618	-	PF04043,PF01095	PTHR31707,PTHR31707:SF39	-	-	-	Plant invertase/pectin methylesterase inhibitor superfamily	-	-	-	-
Potri.006G137600.v3.0	0.250324	0.560034	0.352928	0.035029	0.188728	0.0840768	8	14	10	1	6	2	0.2669	-1.906	0.01968	0.08523	Down Regulation	-	K00485	PF13738	PTHR23023,PTHR23023:SF143	KOG1399	AT1G19250.1	FMO1	flavin-dependent monooxygenase 1	-	-	-	-
Potri.006G138900.v3.0	50.5898	58.0867	60.1451	21.6647	24.3175	25.8585	481	432	507	184	230	183	0.4153	-1.268	9.089e-27	4.221e-25	Down Regulation	GO:0006355,GO:0003700	-	PF00847	PTHR31985	-	-	-	Integrase-type DNA-binding superfamily protein	-	-	-	-
Potri.006G139400.v3.0	492.591	504.345	506.727	204.571	200.466	207.159	9095	7284	8295	3374	3682	2847	0.3974	-1.331	1e-100	1e-100	Down Regulation	-	K13464	PF09425,PF06200	PTHR33077,PTHR33077:SF13	-	AT1G74950.1	JAZ2,TIFY10B	TIFY domain/Divergent CCT motif family protein	-	-	-	ko04075(Plant hormone signal transduction)
Potri.006G149800.v3.0	42.0777	46.0949	46.2174	21.3082	23.0464	22.0598	2865	2455	2790	1296	1561	1118	0.483	-1.05	8.415e-74	1.227e-71	Down Regulation	-	-	PF03398	PTHR12161,PTHR12161:SF13	-	-	-	Regulator of Vps4 activity in the MVB pathway protein	-	-	-	-
Potri.006G173800.v3.0	1.24741	2.08963	1.40696	0.770453	0.302679	0.577889	29	38	29	16	7	10	0.3391	-1.56	0.0006215	0.004566	Down Regulation	GO:0006468,GO:0004672	K04733	PF07714	PTHR27001,PTHR27001:SF178	KOG1187	-	-	Protein kinase superfamily protein	-	-	-	-
Potri.006G175500.v3.0	111.352	113.469	114.713	45.9348	44.1227	49.209	5840	4655	5334	2152	2302	1921	0.4001	-1.322	1e-100	1e-100	Down Regulation	GO:0005992,GO:0003824	K16055	PF02358,PF00982	PTHR10788,PTHR10788:SF30	-	AT2G18700.1	ATTPS11,ATTPSB,TPS11	trehalose phosphatase/synthase 11	-	-	-	ko00500(Starch and sucrose metabolism)
Potri.006G179300.v3.0	61.7927	102.709	67.4945	39.123	31.5982	31.2136	633	823	613	358	322	238	0.4304	-1.216	1.14e-06	1.391e-05	Down Regulation	-	-	PF03330	PTHR22595,PTHR22595:SF33	-	AT2G18660.1	PNP-A	plant natriuretic peptide A	-	-	-	-
Potri.006G180000.v3.0	9.63964	8.51774	12.3117	2.22175	4.70261	3.42814	68	47	77	14	33	18	0.3331	-1.586	1.686e-06	2.01e-05	Down Regulation	GO:0016021	-	-	PTHR20855,PTHR20855:SF47	-	AT4G30850.1	HHP2	heptahelical transmembrane protein2	-	GO:0016021//integral component of membrane;	-	-
Potri.006G183200.v3.0	0.460718	0.362457	0.279811	0	0.0356259	0.190452	13	8	7	0	1	4	0.1858	-2.428	0.01294	0.06129	Down Regulation	GO:0006508,GO:0004185	K16297	PF00450	PTHR11802,PTHR11802:SF87	-	AT4G30610.1	BRS1,SCPL24	alpha/beta-Hydrolases superfamily protein	-	-	-	-
Potri.006G183800.v3.0	0.869458	2.77884	1.96134	0.730005	0.437011	0	4	10	8	3	2	0	0.2138	-2.226	0.03183	0.1238	Down Regulation	-	-	-	PTHR33919,PTHR33919:SF4	-	-	-	-	-	-	-	-
Potri.006G187900.v3.0	53.3531	55.0805	54.6553	13.3024	13.4615	13.9021	2016	1628	1831	449	506	391	0.2432	-2.04	1e-100	1e-100	Down Regulation	GO:0006950,GO:0005516	-	PF07887	PTHR31713,PTHR31713:SF11	-	-	-	Calmodulin-binding protein	-	-	-	-
Potri.006G188600.v3.0	0.995301	0.702022	0.716147	0.230528	0.345008	0.207493	58	32	37	12	20	9	0.3187	-1.65	3.472e-05	0.0003319	Down Regulation	GO:0046872,GO:0000166	K01535	PF00690,PF00702,PF00122	PTHR24093,PTHR24093:SF257	-	AT3G42640.1	AHA8,HA8	H(+)-ATPase 8	-	-	-	ko00190(Oxidative phosphorylation)
Potri.006G189600.v3.0	139.597	118.743	129.795	51.6831	44.6191	55.9513	1019	678	840	337	324	304	0.3809	-1.393	3.3089999999999997e-41	2.3459999999999998e-39	Down Regulation	-	-	-	PTHR35121,PTHR35121:SF2	-	-	-	-	-	-	-	-
Potri.006G193000.v3.0	7.94991	9.84171	8.99515	3.66129	4.42574	3.78553	316	306	317	130	175	112	0.435	-1.201	1.522e-17	4.581e-16	Down Regulation	GO:0006468,GO:0005524,GO:0004672,GO:0030246	-	PF00069,PF00139	PTHR27007,PTHR27007:SF56	KOG1187	-	-	Concanavalin A-like lectin protein kinase family protein	-	-	-	-
Potri.006G197500.v3.0	0.480224	0.710865	0.712696	0.0565895	0.203261	0.169783	19	22	25	2	8	5	0.2218	-2.172	0.0002519	0.002023	Down Regulation	-	-	-	PTHR31250,PTHR31250:SF8	-	-	-	calmodulin-binding family protein	-	-	-	-
Potri.006G200600.v3.0	0.706435	1.5631	1.34842	0.425836	0.792082	0.54755	26	45	44	14	29	15	0.484	-1.047	0.008614	0.04409	Down Regulation	GO:0005509,GO:0006468,GO:0004672	K13412	PF13499,PF13405,PF07714	PTHR24349,PTHR24349:SF161	KOG0032	AT5G04870.1	ATCPK1,CPK1	calcium dependent protein kinase 1	-	-	-	ko04626(Plant-pathogen interaction)
Potri.006G204300.v3.0	40.0949	45.8133	41.7447	17.6747	14.1733	17.3637	546	488	504	215	192	176	0.3756	-1.413	5.271e-33	2.932e-31	Down Regulation	-	-	PF03168	PTHR31415,PTHR31415:SF4	-	AT2G35980.1	ATNHL10,NHL10,YLS9	Late embryogenesis abundant (LEA) hydroxyproline-rich glycoprotein family	-	-	-	-
Potri.006G209200.v3.0	59.2702	67.4049	73.9604	21.8459	21.9318	22.3091	978	870	1082	322	360	274	0.3218	-1.636	2.951e-66	3.711e-64	Down Regulation	GO:0006355,GO:0003677	-	PF02365	PTHR31989,PTHR31989:SF33	-	AT5G22380.1	anac090,NAC090	NAC domain containing protein 90	-	-	-	-
Potri.006G210200.v3.0	2.16093	2.39695	2.68824	1.03168	1.21392	0.981961	68	59	75	29	38	23	0.4374	-1.193	2.646e-05	0.00026	Down Regulation	-	-	-	-	KOG2624	-	-	-	-	-	-	-
Potri.006G223700.v3.0	29.6557	30.9654	31.0197	15.8761	15.5219	13.9336	895	731	830	428	466	313	0.4841	-1.047	1.284e-33	7.272e-32	Down Regulation	-	-	PF13962,PF12796	PTHR24177,PTHR24177:SF17	KOG4412	-	-	Ankyrin repeat family protein	-	-	-	-
Potri.006G224100.v3.0	23.6679	27.2443	26.2521	11.3239	14.1173	9.23578	241	217	237	103	143	70	0.4429	-1.175	1.411e-12	3.126e-11	Down Regulation	GO:0043565,GO:0006355,GO:0003700	-	PF03106	PTHR31221,PTHR31221:SF28	-	AT5G26170.1	ATWRKY50,WRKY50	WRKY DNA-binding protein 50	-	-	-	-
Potri.006G228400.v3.0	16.3773	17.7087	17.7389	4.98239	4.44886	5.54268	655	554	629	178	177	165	0.2808	-1.832	3.254e-59	3.613e-57	Down Regulation	GO:0005515,GO:0006468,GO:0005524,GO:0004672	-	PF13855,PF08263,PF00069	PTHR27008,PTHR27008:SF26	KOG1187	-	-	leucine-rich repeat transmembrane protein kinase family protein	-	-	-	-
Potri.006G231200.v3.0	0.162212	0.311064	0.182961	0.0302655	0.0543546	0.0726434	6	9	6	1	2	2	0.233	-2.101	0.03693	0.1384	Down Regulation	-	-	PF14432,PF13041,PF01535	PTHR24015,PTHR24015:SF509	-	-	-	Tetratricopeptide repeat (TPR)-like superfamily protein	-	-	-	-
Potri.006G232600.v3.0	39.6553	63.3153	53.2231	26.1816	26.0339	22.6875	1153	1440	1372	680	753	491	0.4695	-1.091	2.017e-08	3.043e-07	Down Regulation	GO:0006508,GO:0004190	-	PF00026	PTHR13683,PTHR13683:SF246	KOG1339	-	-	Eukaryotic aspartyl protease family protein	-	-	-	-
Potri.006G244200.v3.0	0.271706	0.694709	0.459689	0	0	0	2	4	3	0	0	0	0.05957	-4.069	0.02352	1	Down Regulation	-	-	-	PTHR33168,PTHR33168:SF12	-	-	-	-	-	-	-	-
Potri.006G246400.v3.0	2.28965	0.585429	1.96272	0	0.0920668	0.24609	25	5	19	0	1	2	0.06335	-3.981	0.0001352	0.001149	Down Regulation	-	-	-	PTHR34457,PTHR34457:SF1	-	AT2G25660.1	emb2410	embryo defective 2410	-	-	-	-
Potri.006G248300.v3.0	24.6222	26.0157	29.2933	12.5863	12.4322	11.7818	219	181	231	100	110	78	0.4503	-1.151	1.611e-12	3.552e-11	Down Regulation	-	-	-	PTHR37210,PTHR37210:SF2	-	-	-	-	-	-	-	-
Potri.006G249200.v3.0	2.89184	3.04697	3.94275	1.63646	1.46948	1.87853	91	75	110	46	46	44	0.4902	-1.029	2.633e-05	0.000259	Down Regulation	GO:0016747,GO:0008610,GO:0016020,GO:0006633	K15397	PF08541,PF08392	PTHR31561,PTHR31561:SF19	-	AT2G26640.1	KCS11	3-ketoacyl-CoA synthase 11	-	-	-	ko04626(Plant-pathogen interaction);ko00062(Fatty acid elongation)
Potri.006G249900.v3.0	0.145232	0.742674	0.511903	0.182908	0.127745	0.317067	8	32	25	9	7	13	0.4378	-1.192	0.03827	0.1424	Down Regulation	-	-	PF07885,PF00027,PF12796,PF13857,PF11834	PTHR10217,PTHR10217:SF504	-	AT2G25600.1	AKT6,SPIK	Shaker pollen inward K+ channel	-	-	-	-
Potri.006G251000.v3.0	4.21249	2.85423	3.2784	0.707369	0.677536	0.565943	100	53	69	15	16	10	0.184	-2.442	1.836e-12	4.012e-11	Down Regulation	-	-	-	PTHR23315	-	-	-	ARM repeat superfamily protein	-	-	-	-
Potri.006G252200.v3.0	4.19909	8.52598	4.87549	2.21214	1.24151	0.829621	34	54	35	16	10	5	0.2423	-2.045	5.676e-06	6.253e-05	Down Regulation	-	-	PF03330	PTHR22595,PTHR22595:SF56	-	AT2G18660.1	PNP-A	plant natriuretic peptide A	-	-	-	-
Potri.006G258200.v3.0	27.2995	28.8952	29.6071	7.67123	9.66608	8.83504	494	409	475	124	174	119	0.2983	-1.745	8.054e-44	6.204e-42	Down Regulation	-	K06990	PF01875	PTHR11060,PTHR11060:SF0	KOG3086	-	-	-	-	-	-	-
Potri.006G259200.v3.0	37.2099	32.9693	36.9829	13.6103	13.7955	17.6948	404	280	356	132	149	143	0.4077	-1.294	2.845e-20	9.898e-19	Down Regulation	-	-	-	PTHR33168,PTHR33168:SF4	-	-	-	-	-	-	-	-
Potri.006G267200.v3.0	1.17739	1.04206	0.510766	0	0.364175	0.121678	13	9	5	0	4	1	0.1795	-2.478	0.01347	0.06328	Down Regulation	-	-	-	-	-	-	-	Toll-Interleukin-Resistance (TIR) domain family protein	-	-	-	-
Potri.006G269400.v3.0	0.430368	0.330115	0.310666	0.173444	0.173051	0.138767	25	15	16	9	10	6	0.4423	-1.177	0.02788	0.1116	Down Regulation	GO:0016020,GO:0004970	K05387	PF00497,PF00060,PF13458	PTHR18966,PTHR18966:SF242	KOG1052	AT2G29110.1	ATGLR2.8,GLR2.8	glutamate receptor 2.8	-	-	-	-
Potri.007G003800.v3.0	15.6079	17.2902	17.567	6.29314	7.41278	8.30765	472	409	471	170	223	187	0.4249	-1.235	4.76e-24	1.9689999999999998e-22	Down Regulation	GO:0016747	-	PF02458	PTHR31642,PTHR31642:SF6	-	-	-	HXXXD-type acyl-transferase family protein	-	-	GO:0016747//acyltransferase activity, transferring groups other than amino-acyl groups;	-
Potri.007G020100.v3.0	36.9343	36.4864	41.5589	13.8978	15.2776	14.0078	836	646	834	281	344	236	0.3671	-1.446	5.801e-50	5.105e-48	Down Regulation	GO:0016773,GO:0016020,GO:0005524	K04371	PF06293	PTHR24055,PTHR24055:SF196	-	AT2G18170.1	ATMPK7,MPK7	MAP kinase 7	-	-	-	-
Potri.007G020500.v3.0	20.0616	25.0465	26.1748	8.98343	13.6626	7.62442	555	542	642	222	376	157	0.4155	-1.267	1.663e-06	1.986e-05	Down Regulation	GO:0005524	K08900	PF14363,PF00004	PTHR23070,PTHR23070:SF26	-	-	-	P-loop containing nucleoside triphosphate hydrolases superfamily protein	-	-	GO:0005524//ATP binding;	-
Potri.007G022000.v3.0	3.14082	3.58508	3.45821	1.92547	1.87935	1.20561	84	75	82	46	50	24	0.4856	-1.042	6.037e-05	0.0005492	Down Regulation	GO:0005975,GO:0004553	K19355	PF00150	PTHR31451,PTHR31451:SF8	-	-	-	Glycosyl hydrolase superfamily protein	-	-	-	ko00051(Fructose and mannose metabolism)
Potri.007G023700.v3.0	32.8156	34.6186	34.4916	15.7947	16.4939	15.3852	1556	1284	1450	669	778	543	0.4573	-1.129	1.191e-60	1.365e-58	Down Regulation	GO:0016567,GO:0004842	-	PF05804,PF04564	PTHR22849,PTHR22849:SF40	-	-	-	ARM repeat superfamily protein	-	-	-	-
Potri.007G027000.v3.0	0.401288	0.480953	0.480906	0.140386	0.201697	0.134782	16	15	17	5	8	4	0.3457	-1.532	0.0115	0.05569	Down Regulation	GO:0006468,GO:0004672	-	PF07714	PTHR27001,PTHR27001:SF192	KOG1187	AT2G18470.1	PERK4	roline-rich extensin-like receptor kinase 4	-	-	-	-
Potri.007G027200.v3.0	17.5471	19.9686	18.2517	5.48402	6.90229	4.80118	437	389	403	122	171	89	0.3036	-1.72	1.2420000000000001e-35	7.546e-34	Down Regulation	-	-	-	PTHR32133,PTHR32133:SF138	-	-	-	F-box family protein	-	-	-	-
Potri.007G031200.v3.0	39.812	44.0409	45.8721	21.1317	21.6924	19.7694	928	803	948	440	503	343	0.4723	-1.082	4.0770000000000004e-36	2.519e-34	Down Regulation	-	-	PF05055	PTHR31113,PTHR31113:SF3	-	-	-	Protein of unknown function (DUF677)	-	-	-	-
Potri.007G034000.v3.0	6.93365	9.65558	9.63602	4.01965	3.23609	1.16441	56	61	69	29	26	7	0.3205	-1.642	2.833e-06	3.292e-05	Down Regulation	-	-	-	PTHR34724,PTHR34724:SF2	-	-	-	-	-	-	-	-
Potri.007G034700.v3.0	1.09727	0.601191	0.353607	0	0	0.210596	7	3	2	0	0	1	0.09103	-3.458	0.0352	1	Down Regulation	-	-	-	PTHR35324	-	-	-	-	-	-	-	-
Potri.007G038900.v3.0	3.2934	3.68406	3.66823	1.38258	1.61396	1.93578	80	70	79	30	39	35	0.4504	-1.151	1.483e-05	0.0001526	Down Regulation	-	-	-	PTHR23155,PTHR23155:SF543	-	-	-	Disease resistance protein (CC-NBS-LRR class) family	-	-	-	-
Potri.007G039000.v3.0	97.6195	106.743	102.821	34.8669	36.7652	35.9109	5018	4292	4686	1601	1880	1374	0.3421	-1.548	1e-100	1e-100	Down Regulation	GO:0005524	-	PF00004,PF05659	PTHR23155,PTHR23155:SF543	KOG4658	-	-	Disease resistance protein (CC-NBS-LRR class) family	-	-	GO:0005524//ATP binding;	-
Potri.007G039100.v3.0	86.4141	91.9702	96.063	42.9901	40.2462	40.6938	4442	3698	4378	1974	2058	1557	0.4411	-1.181	1e-100	1e-100	Down Regulation	GO:0005524	-	PF00004,PF05659	PTHR23155,PTHR23155:SF543	KOG4658	-	-	Disease resistance protein (CC-NBS-LRR class) family	-	-	GO:0005524//ATP binding;	-
Potri.007G043400.v3.0	0.313507	0.200397	0.176804	0	0	0	4	2	2	0	0	0	0.06969	-3.843	0.04092	1	Down Regulation	GO:0006355,GO:0003700	-	PF00847	PTHR31677,PTHR31677:SF11	-	-	-	Integrase-type DNA-binding superfamily protein	-	-	-	-
Potri.007G044500.v3.0	1.36966	1.32393	1.39414	0.560967	0.705217	0.673217	41	31	37	15	21	15	0.4628	-1.112	0.003148	0.01903	Down Regulation	GO:0006629	-	PF01764	PTHR21493,PTHR21493:SF142	KOG4569	-	-	alpha/beta-Hydrolases superfamily protein	GO:0006629//lipid metabolic process;	-	-	-
Potri.007G055500.v3.0	127.533	132.917	133.757	21.9109	20.8353	20.8898	7956	6486	7398	1221	1293	970	0.1576	-2.665	1e-100	1e-100	Down Regulation	GO:0005516,GO:0046872,GO:0000166	K01537	PF00690,PF12710,PF12515,PF00689,PF00122	PTHR24093,PTHR24093:SF262	-	AT4G37640.1	ACA2	calcium ATPase 2	-	-	-	-
Potri.007G059300.v3.0	1.0189	1.75034	1.47244	0.962408	0.80019	0.342219	32	43	41	27	25	8	0.4948	-1.015	0.009991	0.04967	Down Regulation	GO:0008152,GO:0003824	-	PF13193,PF00501	PTHR24095,PTHR24095:SF119	KOG1176	AT1G20560.1	AAE1	acyl activating enzyme 1	-	-	-	-
Potri.007G076800.v3.0	7.31839	6.51693	5.8066	2.9946	2.02946	3.66163	145	101	102	53	40	54	0.4261	-1.231	2.535e-07	3.392e-06	Down Regulation	GO:0006355,GO:0003700	-	PF00847	PTHR31190	-	AT5G64750.1	ABR1	Integrase-type DNA-binding superfamily protein	-	-	-	-
Potri.007G079800.v3.0	98.6529	105.207	100.864	47.3313	56.5003	37.7556	1176	981	1066	504	670	335	0.4557	-1.134	3.9009999999999995e-29	1.922e-27	Down Regulation	GO:0043565,GO:0006355,GO:0003700	-	PF03106	PTHR31221,PTHR31221:SF5	-	AT5G64810.1	ATWRKY51,WRKY51	WRKY DNA-binding protein 51	-	-	-	-
Potri.007G083400.v3.0	14.7105	16.7713	15.2301	6.94365	7.61458	7.30067	268	239	246	113	138	99	0.4578	-1.127	2.593e-14	6.431e-13	Down Regulation	-	-	PF01357,PF03330	PTHR31692,PTHR31692:SF4	-	AT3G45970.1	ATEXLA1,ATEXPL1,ATHEXP BETA 2.1,EXLA1,EXPL1	expansin-like A1	-	-	-	-
Potri.007G088300.v3.0	47.1942	50.1286	50.5744	21.4345	21.4611	22.4362	1543	1282	1466	626	698	546	0.4311	-1.214	3.651e-67	4.716e-65	Down Regulation	GO:0055114,GO:0016491,GO:0005507	-	PF07731,PF00394	PTHR11709,PTHR11709:SF28	KOG1263	-	-	Cupredoxin superfamily protein	-	-	-	-
Potri.007G089100.v3.0	2.83519	3.1715	3.59757	0.991854	1.60316	1.90452	16	14	18	5	9	8	0.4548	-1.137	0.04689	0.1656	Down Regulation	-	-	-	-	-	-	-	-	-	-	-	-
Potri.007G097900.v3.0	25.5661	24.4696	24.8924	10.6756	9.31234	11.134	1126	843	972	420	408	365	0.404	-1.308	3.072e-49	2.662e-47	Down Regulation	GO:0035556,GO:0007205,GO:0004143,GO:0016301	K00901	PF00130,PF00609,PF00781	PTHR11255,PTHR11255:SF46	KOG1169	AT5G63770.1	ATDGK2,DGK2	diacylglycerol kinase 2	-	-	-	ko04070(Phosphatidylinositol signaling system);ko00564(Glycerophospholipid metabolism);ko00561(Glycerolipid metabolism)
Potri.007G099600.v3.0	0.511328	0.692146	0.508881	0.303046	0.181416	0.121229	17	18	15	9	6	3	0.3505	-1.512	0.01197	0.05749	Down Regulation	-	-	PF13962,PF13637	PTHR24186,PTHR24186:SF4	KOG4412	-	-	Ankyrin repeat family protein	-	-	-	-
Potri.007G104300.v3.0	6.06927	7.3982	7.32319	3.3182	2.8732	2.93923	172	164	184	84	81	62	0.4299	-1.218	2.246e-11	4.461e-10	Down Regulation	-	-	PF14416,PF13839	PTHR13533,PTHR13533:SF5	-	AT5G20680.3	TBL16	TRICHOME BIREFRINGENCE-LIKE 16	-	-	-	-
Potri.007G127300.v3.0	58.4478	56.7	57.9257	26.1243	27.9516	30.6012	1360	1032	1195	543	647	530	0.4764	-1.07	1.988e-42	1.456e-40	Down Regulation	-	-	-	PTHR14614,PTHR14614:SF43	KOG2920	-	-	S-adenosyl-L-methionine-dependent methyltransferases superfamily protein	-	-	-	-
Potri.007G128900.v3.0	7.13637	8.62109	7.38457	3.22492	3.61982	2.55084	109	103	100	44	55	29	0.4005	-1.32	2.624e-08	3.925e-07	Down Regulation	GO:0006355	-	PF03101	PTHR31669,PTHR31669:SF17	-	-	-	Far-red impaired responsive (FAR1) family protein	GO:0006355//regulation of transcription, DNA-templated;	-	-	-
Potri.007G134800.v3.0	488.647	488.958	492.047	190.204	197.612	192.567	4616	3613	4121	1605	1857	1354	0.3856	-1.375	1e-100	1e-100	Down Regulation	GO:0045454,GO:0015035,GO:0009055	-	PF00462	PTHR10168,PTHR10168:SF111	KOG1752	AT1G28480.1	GRX480,roxy19	Thioredoxin superfamily protein	-	-	-	-
Potri.007G135900.v3.0	1.1243	2.56666	1.08695	0.809118	0.645828	0.64735	14	25	12	9	8	6	0.4355	-1.199	0.03851	0.1431	Down Regulation	-	-	PF01556	PTHR24078,PTHR24078:SF266	-	-	-	DNAJ heat shock family protein	-	-	-	-
Potri.007G138200.v3.0	15.9188	16.673	17.7386	7.08534	9.25434	4.76691	166	136	164	66	96	37	0.4145	-1.27	1.479e-09	2.537e-08	Down Regulation	GO:0016021,GO:0015914,GO:0005524,GO:0004012,GO:0000287	-	PF08282	PTHR24092,PTHR24092:SF64	-	AT5G44240.2	ALA2	aminophospholipid ATPase 2	-	-	-	-
Potri.007G142100.v3.0	9.01091	8.22243	8.06451	3.91074	3.74143	2.89492	276	197	219	107	114	66	0.4086	-1.291	4.34e-15	1.144e-13	Down Regulation	GO:0006468,GO:0004672	-	PF12796,PF07714	PTHR23257,PTHR23257:SF378	KOG0192	-	-	Integrin-linked protein kinase family	-	-	-	-
Potri.007G143100.v3.0	2.70219	2.73627	3.01765	1.22799	1.31785	1.18616	101	80	100	41	49	33	0.4318	-1.212	4.515e-07	5.809e-06	Down Regulation	GO:0043531,GO:0007165,GO:0005515	-	PF00931,PF13676	PTHR11017,PTHR11017:SF172	-	-	-	Disease resistance protein (TIR-NBS-LRR class) family	-	-	-	-
Potri.007G143200.v3.0	2.85006	2.91486	1.84304	1.06353	0.916805	0.816858	75	60	43	25	24	16	0.36	-1.474	7.546e-06	8.168e-05	Down Regulation	-	-	-	PTHR11017,PTHR11017:SF172	-	-	-	Disease resistance protein (TIR-NBS-LRR class) family	-	-	-	-
Potri.007G145100.v3.0	0.278911	0.285253	0.298857	0.202953	0.126169	0.0187357	20	16	19	13	9	1	0.4029	-1.311	0.02681	0.1083	Down Regulation	-	-	PF03372	PTHR11200,PTHR11200:SF133	KOG0565	-	-	Endonuclease/exonuclease/phosphatase family protein	-	-	-	-
Potri.007G147000.v3.0	0.824074	0.595465	1.05072	0.280771	0.360174	0.288818	23	13	26	7	10	6	0.3676	-1.444	0.007334	0.03862	Down Regulation	GO:0005515	-	PF01344	PTHR24414,PTHR24414:SF34	-	-	-	Galactose oxidase/kelch repeat superfamily protein	-	-	GO:0005515//protein binding;	-
Potri.008G007900.v3.0	8.05748	7.66576	6.97459	2.30749	5.46263	3.52446	43	32	33	11	29	14	0.489	-1.032	0.008865	0.04517	Down Regulation	-	-	-	-	-	-	-	-	-	-	-	-
Potri.008G009300.v3.0	10.0502	9.63629	10.0341	3.56499	4.84588	4.45498	688	516	609	218	330	227	0.4225	-1.243	7.131e-29	3.482e-27	Down Regulation	GO:0005515,GO:0006468,GO:0005524,GO:0004672	-	PF08263,PF00560,PF13855,PF00069	PTHR27000,PTHR27000:SF185	KOG1187	AT1G73080.1	ATPEPR1,PEPR1	PEP1 receptor 1	-	-	-	-
Potri.008G014600.v3.0	28.5457	28.3706	28.6361	10.6768	10.8541	11.5124	2152	1673	1914	719	814	646	0.3764	-1.409	1e-100	1e-100	Down Regulation	GO:0046872,GO:0000166,GO:0016021,GO:0015914,GO:0005524,GO:0004012,GO:0000287	K14802	PF00122,PF12710,PF16209,PF16212	PTHR24092,PTHR24092:SF74	-	AT5G04930.1	ALA1	aminophospholipid ATPase 1	-	-	-	-
Potri.008G016500.v3.0	0.864518	0.631554	0.557199	0	0.248301	0	7	4	4	0	2	0	0.1283	-2.963	0.04034	1	Down Regulation	GO:0045735	-	PF00190	PTHR31238,PTHR31238:SF47	-	AT1G02335.1	GL22	germin-like protein subfamily 2 member 2 precursor	-	-	GO:0045735//nutrient reservoir activity;	-
Potri.008G033700.v3.0	0.583917	0.766668	0.569605	0.229672	0.190372	0.212023	37	38	32	13	12	10	0.3219	-1.635	8.623e-05	0.00076	Down Regulation	GO:0005515,GO:0006468,GO:0004672	-	PF00560,PF08263,PF07714,PF13855	PTHR27000,PTHR27000:SF50	KOG1187	-	-	Leucine-rich repeat protein kinase family protein	-	-	-	-
Potri.008G035400.v3.0	0.84576	0.940208	1.7005	0.205828	0.480547	0.098806	23	20	41	5	13	2	0.2279	-2.134	0.0001351	0.001149	Down Regulation	GO:0008017,GO:0007018,GO:0005524,GO:0003777,GO:0005871	-	PF00225	PTHR24115,PTHR24115:SF533	-	AT3G54870.1	ARK1,CAE1,MRH2	Armadillo/beta-catenin repeat family protein / kinesin motor family protein	-	-	-	-
Potri.008G043900.v3.0	9.54641	9.10632	11.016	5.67233	3.32187	4.83422	130	97	133	69	45	49	0.4524	-1.144	5.493e-07	7.005e-06	Down Regulation	-	-	PF03195	PTHR31301,PTHR31301:SF14	-	AT1G07900.1	LBD1	LOB domain-containing protein 1	-	-	-	-
Potri.008G056000.v3.0	0.465781	1.00771	0.72742	0.360991	0.216104	0.144409	13	22	18	9	6	3	0.3268	-1.614	0.007688	0.04016	Down Regulation	GO:0005975,GO:0004553	-	PF07983,PF00332	PTHR32227,PTHR32227:SF54	-	-	-	O-Glycosyl hydrolases family 17 protein	-	-	-	-
Potri.008G058400.v3.0	9.40807	10.7229	9.40433	5.34965	4.05319	3.81195	378	337	335	192	162	114	0.4383	-1.19	2.368e-17	7.062e-16	Down Regulation	GO:0006468,GO:0005524,GO:0004672,GO:0030246	-	PF00069,PF00139	PTHR27007,PTHR27007:SF27	KOG1187	-	-	Concanavalin A-like lectin protein kinase family protein	-	-	-	-
Potri.008G066600.v3.0	4.54949	4.36213	4.13364	0.990316	1.14334	0.169783	36	27	29	7	9	1	0.1791	-2.481	3.678e-06	4.204e-05	Down Regulation	-	K01657	PF00425	PTHR11236,PTHR11236:SF20	-	-	-	ADC synthase superfamily protein	-	-	-	ko00400(Phenylalanine, tyrosine and tryptophan biosynthesis)
Potri.008G067700.v3.0	8.19055	6.74573	10.1265	3.52659	3.72092	3.49162	104	67	114	40	47	33	0.4177	-1.259	5.975e-07	7.598e-06	Down Regulation	-	-	PF10457	PTHR34953,PTHR34953:SF1	-	-	-	Alpha/beta hydrolase related protein	-	-	-	-
Potri.008G072000.v3.0	0.362274	2.3157	1.32799	0.10139	0.273132	0.243356	4	20	13	1	3	2	0.1533	-2.705	0.002715	0.01672	Down Regulation	-	-	PF01190	PTHR31614,PTHR31614:SF10	-	-	-	Pollen Ole e 1 allergen and extensin family protein	-	-	-	-
Potri.008G082100.v3.0	408.348	424.366	444.916	189.312	192.033	199.052	8792	7147	8493	3641	4113	3190	0.4435	-1.173	1e-100	1e-100	Down Regulation	GO:0016020	-	PF03381	PTHR10926,PTHR10926:SF28	KOG2952	AT3G12740.1	ALIS1	ALA-interacting subunit 1	-	GO:0016020//membrane;	-	-
Potri.008G084900.v3.0	2.2486	2.15599	2.28259	0.125863	0	0.302097	20	15	18	1	0	2	0.05705	-4.132	2.815e-05	0.0002743	Down Regulation	GO:0016021,GO:0008308,GO:0006873	-	-	PTHR31269,PTHR31269:SF9	-	AT1G62280.1	SLAH1	SLAC1 homologue 1	-	-	-	-
Potri.008G085000.v3.0	64.9134	64.9832	65.7056	14.9369	13.7103	15.1094	2632	2061	2362	541	553	456	0.2179	-2.198	1e-100	1e-100	Down Regulation	GO:0005515	-	PF00168	PTHR10774,PTHR10774:SF82	-	AT3G19830.1	NTMC2T5.2,NTMC2TYPE5.2	Calcium-dependent lipid-binding (CaLB domain) family protein	-	-	GO:0005515//protein binding;	-
Potri.008G085100.v3.0	54.8769	57.9006	59.9538	9.0608	10.5598	12.4934	956	789	926	141	183	162	0.1805	-2.47	1e-100	1e-100	Down Regulation	-	K12824	PF01846	PTHR15377	-	AT3G19840.1	ATPRP40C,PRP40C	pre-mRNA-processing protein 40C	-	-	-	ko03040(Spliceosome)
Potri.008G085200.v3.0	77.4361	73.2339	64.8673	12.9272	10.9253	14.9055	342	253	254	51	48	49	0.1737	-2.525	2.963e-43	2.24e-41	Down Regulation	-	-	-	-	-	-	-	-	-	-	-	-
Potri.008G086300.v3.0	143.271	134.65	140.448	66.5849	69.5786	65.1827	2575	1893	2238	1069	1244	872	0.4698	-1.09	1.403e-70	1.917e-68	Down Regulation	GO:0008270	-	PF12906,PF12428	PTHR23012,PTHR23012:SF73	-	-	-	RING/FYVE/PHD zinc finger superfamily protein	-	-	GO:0008270//zinc ion binding;	-
Potri.008G093200.v3.0	4.42492	3.57279	3.54617	1.04286	0.351169	0.312886	38	24	27	8	3	2	0.1451	-2.785	1.422e-06	1.715e-05	Down Regulation	-	-	-	PTHR35098,PTHR35098:SF1	-	AT2G03440.1	ATNRP1,NRP1	nodulin-related protein 1	-	-	-	-
Potri.008G096600.v3.0	3.26047	1.71634	3.24486	1.28824	0.771195	0.257671	17	7	15	6	4	1	0.2788	-1.843	0.01323	0.06242	Down Regulation	-	-	-	-	-	-	-	-	-	-	-	-
Potri.008G101000.v3.0	4.25061	5.43408	4.28667	2.51919	1.60863	2.21707	85	85	76	45	32	33	0.4426	-1.176	9.946e-06	0.0001055	Down Regulation	GO:0016757	K18819	PF01501	PTHR11183,PTHR11183:SF59	KOG1950	AT2G47180.1	AtGolS1,GolS1	galactinol synthase 1	-	-	GO:0016757//glycosyltransferase activity;	ko00052(Galactose metabolism)
Potri.008G101500.v3.0	74.1721	71.6062	77.7956	21.2786	20.3371	25.0309	3153	2381	2932	808	860	792	0.2901	-1.785	1e-100	1e-100	Down Regulation	GO:0033926	-	PF12899	PTHR31916,PTHR31916:SF9	-	-	-	Plant neutral invertase family protein	-	-	GO:0033926//glycopeptide alpha-N-acetylgalactosaminidase activity;	-
Potri.008G104400.v3.0	1.53796	2.62154	2.25508	0.860854	0.979151	1.44636	30	40	39	15	19	21	0.4989	-1.003	0.009336	0.04706	Down Regulation	-	K10581	PF00179	PTHR24067,PTHR24067:SF133	KOG0419,KOG0417	AT3G15355.1	PFU1,UBC25	ubiquitin-conjugating enzyme 25	-	-	-	ko04120(Ubiquitin mediated proteolysis)
Potri.008G109500.v3.0	0.0844681	0.269965	0.0476362	0	0	0	2	5	1	0	0	0	0.06601	-3.921	0.03768	1	Down Regulation	-	-	PF06880	PTHR31050,PTHR31050:SF2	-	-	-	Protein of unknown function (DUF1262)	-	-	-	-
Potri.008G111200.v3.0	43.0818	48.0309	48.5155	21.1976	23.135	21.0223	3158	2754	3153	1388	1687	1147	0.4578	-1.127	1.1840000000000001e-79	1.934e-77	Down Regulation	GO:0046872,GO:0000166,GO:0016021,GO:0015914,GO:0005524,GO:0004012,GO:0000287	K01530	PF00122,PF12710,PF16209,PF16212	PTHR24092,PTHR24092:SF41	-	-	-	ATPase E1-E2 type family protein / haloacid dehalogenase-like hydrolase family protein	-	-	-	-
Potri.008G111400.v3.0	0.130419	0.500191	1.3239	0.146001	0	0	1	3	9	1	0	0	0.08106	-3.625	0.02817	1	Down Regulation	GO:0005509	-	PF13833,PF00036	PTHR10891,PTHR10891:SF638	KOG0027	-	-	EF hand calcium-binding protein family	-	-	GO:0005509//calcium ion binding;	-
Potri.008G114600.v3.0	1.86798	2.17097	4.02228	1.33074	0.853536	1.14073	11	10	21	7	5	5	0.4016	-1.316	0.0411	0.1501	Down Regulation	-	-	-	PTHR33599,PTHR33599:SF3	-	AT1G68765.1	IDA	Putative membrane lipoprotein	-	-	-	-
Potri.008G119600.v3.0	393.52	376.632	383.22	189.091	183.518	175.564	6083	4554	5252	2611	2822	2020	0.464	-1.108	1e-100	1e-100	Down Regulation	GO:0051861,GO:0046836,GO:0017089,GO:0005737	-	PF08718	PTHR10219,PTHR10219:SF28	KOG4189	-	-	Glycolipid transfer protein (GLTP) family protein	-	-	-	-
Potri.008G123500.v3.0	6.19655	6.80532	6.80152	2.83994	2.8846	2.96124	149	128	145	61	69	53	0.4283	-1.223	4.901e-10	8.801e-09	Down Regulation	GO:0016020,GO:0008375	-	PF02485	PTHR31042,PTHR31042:SF16	-	-	-	Core-2/I-branching beta-1,6-N-acetylglucosaminyltransferase family protein	-	-	-	-
Potri.008G126800.v3.0	266.103	262.069	262.166	136.366	138.432	128.759	5256	4049	4591	2406	2720	1893	0.4987	-1.004	1.4499999999999998e-95	3.122e-93	Down Regulation	-	-	-	PTHR37715	-	-	-	-	-	-	-	-
Potri.008G127200.v3.0	5.88696	3.12619	4.29043	1.21667	2.36714	1.70349	65	27	42	12	26	14	0.3868	-1.371	0.0004489	0.003421	Down Regulation	-	-	PF14009	PTHR33052,PTHR33052:SF23	-	-	-	-	-	-	-	-
Potri.008G131800.v3.0	23.772	25.9296	22.9691	7.20239	8.74204	7.91109	872	744	747	236	319	216	0.3212	-1.638	3.621e-60	4.117e-58	Down Regulation	-	-	PF10151	PTHR13448,PTHR13448:SF1	KOG4467	-	-	Protein of unknown function DUF2359, transmembrane	-	-	-	-
Potri.008G132800.v3.0	2.1117	1.72777	0.952724	0.661921	0.254734	0.567409	25	16	10	7	3	5	0.2969	-1.752	0.006391	0.03441	Down Regulation	-	-	PF04749	PTHR15907,PTHR15907:SF47	-	AT1G14870.1	PCR2	PLANT CADMIUM RESISTANCE 2	-	-	-	-
Potri.008G145900.v3.0	1.94183	2.13609	0.713091	0.556098	0.862521	0.970726	43	37	14	11	19	16	0.4851	-1.044	0.02223	0.09389	Down Regulation	GO:0006468,GO:0005524,GO:0004672	K04733	PF00069	PTHR27001,PTHR27001:SF150	KOG1187	-	-	Protein kinase superfamily protein	-	-	-	-
Potri.008G148000.v3.0	159.6	160.911	162.723	60.4562	61.8751	58.7015	4102	3235	3708	1388	1582	1123	0.366	-1.45	1e-100	1e-100	Down Regulation	GO:0006468,GO:0004672	K04733	PF07714	PTHR27001,PTHR27001:SF160	KOG1187	AT2G02800.2	APK2B	protein kinase 2B	-	-	-	-
Potri.008G151400.v3.0	5.35967	7.13742	2.77073	2.50002	2.24492	1.80016	24	25	11	10	10	6	0.4225	-1.243	0.02193	0.09295	Down Regulation	-	-	-	-	-	-	-	-	-	-	-	-
Potri.008G151700.v3.0	157.406	162.359	167.141	64.7982	61.1938	67.0185	2578	2080	2427	948	997	817	0.3865	-1.371	1e-100	1e-100	Down Regulation	-	K07025	PF13419	PTHR12725,PTHR12725:SF81	KOG3109	-	-	Haloacid dehalogenase-like hydrolase (HAD) superfamily protein	-	-	-	-
Potri.008G159100.v3.0	1.473	1.45995	1.62408	0.389089	0.515761	0.489182	89	69	87	21	31	22	0.2986	-1.744	6.773e-10	1.194e-08	Down Regulation	GO:0046872,GO:0000166	K01537	PF00690,PF12710,PF00689,PF00122	PTHR24093,PTHR24093:SF292	-	-	-	ATPase E1-E2 type family protein / haloacid dehalogenase-like hydrolase family protein	-	-	-	-
Potri.008G159300.v3.0	94.0353	91.7844	104.48	37.588	39.3961	35.6814	871	665	858	311	363	246	0.3794	-1.398	4.5360000000000004e-49	3.872e-47	Down Regulation	-	K13448	PF13499	PTHR23050	KOG0027	AT3G22930.1	CML11	calmodulin-like 11	-	-	-	ko04626(Plant-pathogen interaction)
Potri.008G160300.v3.0	8.70442	8.4874	8.98578	2.47739	2.52121	2.87402	118	90	108	30	34	29	0.2922	-1.775	1.026e-12	2.299e-11	Down Regulation	-	-	PF01535,PF13041	PTHR24015,PTHR24015:SF303	-	-	-	Tetratricopeptide repeat (TPR)-like superfamily protein	-	-	-	-
Potri.008G172000.v3.0	26.5632	24.274	29.0956	6.44122	9.73634	6.95711	277	198	269	60	101	54	0.2842	-1.815	3.986e-24	1.6639999999999998e-22	Down Regulation	-	-	-	PTHR38932	-	-	-	-	-	-	-	-
Potri.008G175600.v3.0	0.293736	0.125173	0.0552179	0	0	0	6	2	1	0	0	0	0.06295	-3.99	0.03245	1	Down Regulation	-	-	PF13905	PTHR13871,PTHR13871:SF38	KOG2501	-	-	DC1 domain-containing protein	-	-	-	-
Potri.008G183900.v3.0	1.79475	2.10325	1.79939	0.613918	1.10255	0.803743	36	33	32	11	22	12	0.4354	-1.2	0.00297	0.01809	Down Regulation	GO:0055114,GO:0020037,GO:0016705,GO:0005506	-	PF00067	PTHR24298,PTHR24298:SF86	KOG0156	AT3G26280.1	CYP71B4	cytochrome P450, family 71, subfamily B, polypeptide 4	-	-	-	-
Potri.008G192000.v3.0	140.141	148.208	147.314	73.2733	74.2355	72.2548	5175	4281	4823	2417	2727	1986	0.4928	-1.021	1e-100	1e-100	Down Regulation	-	-	PF13704	PTHR21461,PTHR21461:SF16	-	-	-	Domain of unknown function (DUF23)	-	-	-	-
Potri.008G197800.v3.0	16.5883	15.3567	16.452	6.93718	9.05647	8.51744	348	252	306	130	189	133	0.4939	-1.018	3.391e-13	7.792e-12	Down Regulation	GO:0006468,GO:0004672	-	PF07714	PTHR27001,PTHR27001:SF193	KOG1187	-	-	Protein kinase superfamily protein	-	-	-	-
Potri.008G198700.v3.0	9.9732	11.2298	10.4701	5.84004	4.89709	4.89574	260	229	242	136	127	95	0.4829	-1.05	2.993e-12	6.439e-11	Down Regulation	GO:0003824,GO:0006470,GO:0004722	-	PF00481	PTHR13832,PTHR13832:SF267	KOG0698	-	-	Protein phosphatase 2C family protein	-	-	-	-
Potri.009G012500.v3.0	0.568686	0.666436	0.320713	0.159158	0.0476392	0.0636686	12	11	6	3	1	1	0.17	-2.556	0.007176	0.03795	Down Regulation	-	-	PF06830	PTHR31656,PTHR31656:SF8	-	-	-	Late embryogenesis abundant (LEA) protein-related	-	-	-	-
Potri.009G027700.v3.0	130.335	123.007	133.926	74.1293	61.9192	61.5288	1551	1145	1413	788	733	545	0.498	-1.006	2.1100000000000002e-35	1.2649999999999999e-33	Down Regulation	-	-	PF13912	PTHR26374,PTHR26374:SF162	-	AT5G59820.1	RHL41,ZAT12	C2H2-type zinc finger family protein	-	-	-	-
Potri.009G030400.v3.0	14.2791	14.4496	15.7545	7.09969	7.78327	7.3965	734	581	718	326	398	283	0.4892	-1.031	8.882e-28	4.243e-26	Down Regulation	GO:0006950,GO:0016567,GO:0004842,GO:0006468,GO:0004672	-	PF00582,PF04564,PF07714	PTHR27003,PTHR27003:SF30	KOG1187	-	-	U-box domain-containing protein kinase family protein	-	-	-	-
Potri.009G033900.v3.0	18.1262	18.4445	15.6869	5.54347	4.73201	4.96902	593	472	455	162	154	121	0.2846	-1.813	2.449e-47	2.048e-45	Down Regulation	GO:0055114,GO:0020037,GO:0016705,GO:0005506	-	PF00067	PTHR24286,PTHR24286:SF86	KOG0157	AT2G29090.2	CYP707A2	cytochrome P450, family 707, subfamily A, polypeptide 2	-	-	-	-
Potri.009G037300.v3.0	18.6031	14.9166	17.6091	8.05801	8.45827	8.43404	566	355	475	219	256	191	0.4748	-1.075	3.853e-19	1.269e-17	Down Regulation	GO:0003824,GO:0006470,GO:0004722	K14497	PF00481	PTHR13832,PTHR13832:SF219	KOG0699	AT1G07430.1	HAI2	highly ABA-induced PP2C gene 2	-	-	-	ko04075(Plant hormone signal transduction);ko04016(MAPK signaling pathway - plant)
Potri.009G041900.v3.0	27.6995	29.7403	27.7441	9.7307	11.0582	9.15814	768	645	682	241	305	189	0.3447	-1.536	5.256e-52	4.898e-50	Down Regulation	GO:0006468,GO:0005524,GO:0004672	-	PF00069	PTHR27003,PTHR27003:SF63	KOG1187	AT5G58940.1	CRCK1	calmodulin-binding receptor-like cytoplasmic kinase 1	-	-	-	-
Potri.009G048100.v3.0	1.70111	0.724914	2.55827	0.634787	0.142503	0.571356	12	4	16	4	1	3	0.2564	-1.964	0.02123	0.09057	Down Regulation	-	-	-	PTHR22814,PTHR22814:SF106	-	-	-	Heavy metal transport/detoxification superfamily protein	-	-	-	-
Potri.009G051300.v3.0	0.443125	0.298158	0.526111	0.130544	0.211003	0.094	19	10	20	5	9	3	0.3401	-1.556	0.01246	0.05938	Down Regulation	GO:0016887,GO:0005524,GO:0016020	-	PF00005,PF01061	PTHR19241,PTHR19241:SF247	-	-	-	ABC-2 type transporter family protein	-	-	-	-
Potri.009G063300.v3.0	1.71604	2.48248	1.83366	1.06164	1.18029	0.728044	38	43	36	21	26	12	0.4882	-1.035	0.004982	0.02797	Down Regulation	GO:0055114,GO:0016491,GO:0008270	K00083	PF00107,PF08240	PTHR11695,PTHR11695:SF497	-	AT4G37980.1	ATCAD7,CAD7,ELI3,ELI3-1	elicitor-activated gene 3-1	-	-	-	ko00940(Phenylpropanoid biosynthesis)
Potri.009G066100.v3.0	482.672	501.367	496.555	214.793	208.393	202.491	12070	9807	11009	4798	5184	3769	0.4128	-1.277	1e-100	1e-100	Down Regulation	GO:0016773,GO:0016020,GO:0005524	K04371	PF06293	PTHR24055,PTHR24055:SF214	KOG0984	AT3G45640.1	ATMAPK3,ATMPK3,MPK3	mitogen-activated protein kinase 3	-	-	-	-
Potri.009G066200.v3.0	15.1901	17.063	16.7388	8.50249	8.72104	7.21528	478	420	467	239	273	169	0.4895	-1.031	1.608e-19	5.403e-18	Down Regulation	GO:0055114,GO:0020037,GO:0016705,GO:0005506	-	PF00067	PTHR24298,PTHR24298:SF59	KOG0156	AT3G20950.1	CYP705A32	cytochrome P450, family 705, subfamily A, polypeptide 32	-	-	-	-
Potri.009G070500.v3.0	0.462478	1.03467	0.260817	0.0647167	0.232452	0.0776667	8	14	4	1	4	1	0.2171	-2.204	0.02217	0.09373	Down Regulation	-	-	PF04526	PTHR23130,PTHR23130:SF102	-	-	-	Auxin-responsive family protein	-	-	-	-
Potri.009G080600.v3.0	142.253	136.433	142.878	27.6793	27.1614	30.8656	4712	3535	4196	819	895	761	0.1979	-2.337	1e-100	1e-100	Down Regulation	GO:0055114,GO:0050661,GO:0033014,GO:0008883	K02492	PF03807,PF00745,PF05201	PTHR13812,PTHR13812:SF20	-	AT1G58290.1	HEMA1	Glutamyl-tRNA reductase family protein	-	-	-	ko00860(Porphyrin metabolism)
Potri.009G085900.v3.0	13.6809	15.1859	14.1372	7.15331	6.09399	7.26398	167	145	153	78	74	66	0.4646	-1.106	2.936e-09	4.888e-08	Down Regulation	-	-	-	PTHR33526,PTHR33526:SF4	-	-	-	-	-	-	-	-
Potri.009G086500.v3.0	0.47026	1.40278	1.41443	0	0	0	3	7	8	0	0	0	0.02981	-5.068	0.0009446	1	Down Regulation	-	-	-	-	-	-	-	-	-	-	-	-
Potri.009G088300.v3.0	0.621041	0.396977	0.525359	0	0	0	4	2	3	0	0	0	0.06185	-4.015	0.02665	1	Down Regulation	-	-	-	PTHR11743,PTHR11743:SF29	-	AT5G67500.2	ATVDAC2,VDAC2	voltage dependent anion channel 2	-	-	-	-
Potri.009G090600.v3.0	3.08327	1.83494	2.09858	1.19022	0.694704	1.42839	58	27	35	20	13	20	0.4514	-1.148	0.003572	0.02116	Down Regulation	GO:0016021	K13348	PF04117	PTHR11266,PTHR11266:SF18	KOG1944	-	-	Peroxisomal membrane 22 kDa (Mpv17/PMP22) family protein	-	GO:0016021//integral component of membrane;	-	ko04146(Peroxisome)
Potri.009G091200.v3.0	81.3389	82.4814	82.5166	34.0497	39.3194	35.2909	1412	1120	1270	528	679	456	0.4312	-1.213	9.792e-58	1.046e-55	Down Regulation	GO:0008270,GO:0005515	-	PF13639	PTHR14155,PTHR14155:SF182	KOG1493	-	-	RING/U-box superfamily protein	-	-	-	-
Potri.009G091300.v3.0	0.724548	0.926279	1.06239	0.243335	0.437011	0.292027	10	10	13	3	6	3	0.3543	-1.497	0.03993	0.1471	Down Regulation	-	-	PF11443	PTHR31373	-	-	-	Uncharacterised conserved protein UCP015417, vWA	-	-	-	-
Potri.009G092900.v3.0	54.778	64.5486	61.3843	25.006	26.023	27.6618	2006	1849	1993	818	948	754	0.4253	-1.233	1.819e-68	2.405e-66	Down Regulation	-	K14487	PF03321	PTHR31901,PTHR31901:SF12	-	AT2G14960.1	GH3.1	Auxin-responsive GH3 family protein	-	-	-	ko04075(Plant hormone signal transduction)
Potri.009G096000.v3.0	1.65674	2.0333	1.42018	0.5935	0.26647	0.445163	25	24	19	8	4	5	0.2478	-2.013	0.0003434	0.002685	Down Regulation	-	K09422	PF00249	PTHR10641,PTHR10641:SF551	KOG0048	AT4G37260.1	ATMYB73,MYB73	myb domain protein 73	-	-	-	-
Potri.009G097900.v3.0	35.7686	35.2535	39.4985	19.4059	18.9825	17.3158	716	552	701	347	378	258	0.4927	-1.021	7.273e-26	3.2549999999999998e-24	Down Regulation	GO:0005515	-	PF00168	PTHR10024	KOG1030	-	-	Calcium-dependent lipid-binding (CaLB domain) family protein	-	-	GO:0005515//protein binding;	-
Potri.009G099000.v3.0	101.806	100.261	106.958	41.4571	40.5314	42.6323	3035	2338	2827	1104	1202	946	0.3933	-1.346	1e-100	1e-100	Down Regulation	GO:0016758,GO:0008152	-	PF00201	PTHR11926,PTHR11926:SF190	KOG1192	AT4G34131.1	UGT73B3	UDP-glucosyl transferase 73B3	-	-	-	-
Potri.009G099100.v3.0	0.772623	1.18529	1.83004	0.25948	0.466007	0.103801	10	12	21	3	6	1	0.2224	-2.169	0.003613	0.02135	Down Regulation	GO:0016758,GO:0008152	-	-	PTHR11926,PTHR11926:SF411	-	AT2G36790.1	UGT73C6	UDP-glucosyl transferase 73C6	-	-	-	-
Potri.009G101900.v3.0	458.725	421.119	413.135	196.308	191.929	186.372	7513	5395	5999	2872	3127	2272	0.4336	-1.205	1e-100	1e-100	Down Regulation	GO:0006355,GO:0003700	-	PF00847	PTHR31677,PTHR31677:SF11	-	AT4G34410.1	RRTF1	redox responsive transcription factor 1	-	-	-	-
Potri.009G102000.v3.0	188.015	180.428	186.391	83.1298	77.7137	84.6808	7335	5506	6447	2897	3016	2459	0.4316	-1.212	1e-100	1e-100	Down Regulation	-	-	PF08553	PTHR31913,PTHR31913:SF1	-	-	-	Vacuolar import/degradation, Vid27-related protein	-	-	-	-
Potri.009G108100.v3.0	0.381438	0.148412	0.374111	0.0928287	0.0833565	0.133685	23	7	20	5	5	6	0.3268	-1.614	0.01157	0.05594	Down Regulation	GO:0005515	-	PF13855	PTHR32093,PTHR32093:SF31	-	-	-	Leucine-rich repeat (LRR) family protein	-	-	GO:0005515//protein binding;	-
Potri.009G109400.v3.0	69.2364	75.1009	72.5542	23.648	24.8926	26.9326	3920	3326	3642	1196	1402	1135	0.3395	-1.559	1e-100	1e-100	Down Regulation	GO:0031683,GO:0019001,GO:0007186,GO:0004871,GO:0003924	-	PF00503	PTHR10218,PTHR10218:SF226	KOG0082	AT2G23460.1	ATXLG1,XLG1	extra-large G-protein 1	-	-	-	-
Potri.009G112400.v3.0	20.78	21.7305	22.1631	8.66272	7.77879	7.76791	478	391	452	178	178	133	0.3657	-1.451	9.361e-34	5.343e-32	Down Regulation	-	-	PF05055	PTHR31113,PTHR31113:SF3	-	-	-	Protein of unknown function (DUF677)	-	-	-	-
Potri.009G128800.v3.0	1.03969	1.01016	1.26649	0.0931128	0.167223	0.279362	25	19	27	2	4	5	0.1549	-2.69	1.539e-05	0.000158	Down Regulation	-	-	PF00195	PTHR11877,PTHR11877:SF25	-	AT4G34850.1	LAP5	Chalcone and stilbene synthase family protein	-	-	-	-
Potri.009G141400.v3.0	7.02255	10.6611	9.83028	3.8606	3.71879	4.04345	112	133	139	55	59	48	0.4139	-1.273	8.333e-09	1.319e-07	Down Regulation	-	-	PF03330,PF01357	PTHR31692,PTHR31692:SF4	-	AT4G38400.1	ATEXLA2,ATEXPL2,ATHEXP BETA 2.2,EXLA2,EXPL2	expansin-like A2	-	-	-	-
Potri.009G141600.v3.0	495.076	502.531	505.497	203.121	213.1	204.342	8655	6872	7835	3172	3706	2659	0.4032	-1.31	1e-100	1e-100	Down Regulation	GO:0006355,GO:0003677	-	PF02365	PTHR31989,PTHR31989:SF2	-	AT2G17040.1	anac036,NAC036	NAC domain containing protein 36	-	-	-	-
Potri.009G145400.v3.0	5.54479	6.36699	5.13054	1.37526	1.5687	2.00731	167	150	137	37	47	45	0.2818	-1.827	5.403e-17	1.586e-15	Down Regulation	GO:0055114,GO:0020037,GO:0016705,GO:0005506	-	PF00067	PTHR24296,PTHR24296:SF7	KOG0157	AT2G27690.1	CYP94C1	cytochrome P450, family 94, subfamily C, polypeptide 1	-	-	-	-
Potri.009G147700.v3.0	12.614	11.8824	11.0658	4.95478	3.85598	5.54983	171	126	133	60	52	56	0.3906	-1.356	7.073e-11	1.356e-09	Down Regulation	GO:0006355,GO:0003700	K09286	PF00847	PTHR31839	-	AT4G25490.1	ATCBF1,CBF1,DREB1B	C-repeat/DRE binding factor 1	-	-	-	-
Potri.009G150200.v3.0	4.70279	5.3629	4.78879	2.01263	1.746	2.18338	463	413	418	177	171	160	0.3893	-1.361	1.176e-27	5.579000000000001e-26	Down Regulation	GO:0005515	-	PF15612,PF00628,PF02791	PTHR22880,PTHR22880:SF167	-	-	-	PHD finger family protein	-	-	GO:0005515//protein binding;	-
Potri.009G163000.v3.0	0.357507	0.182818	0.0806472	0	0	0	5	2	1	0	0	0	0.07039	-3.829	0.04569	1	Down Regulation	-	-	-	-	-	-	-	-	-	-	-	-
Potri.009G165800.v3.0	0.48907	1.45889	0.505658	0.501878	0.245818	0.32853	12	28	11	11	6	6	0.4341	-1.204	0.04729	0.1665	Down Regulation	GO:0005634	K05868	PF02984,PF00134	PTHR10177,PTHR10177:SF250	KOG0653	AT1G76310.1	CYCB2;4	CYCLIN B2;4	-	GO:0005634//nucleus;	-	-
Potri.009G167300.v3.0	13.519	9.91232	12.7816	3.561	2.19838	1.86968	68	39	57	16	11	7	0.2061	-2.279	4.908e-09	7.98e-08	Down Regulation	-	-	-	PTHR24015,PTHR24015:SF622	-	-	-	Tetratricopeptide repeat (TPR)-like superfamily protein	-	-	-	-
Potri.009G167400.v3.0	52.773	50.3358	52.8343	13.404	13.6964	15.834	1406	1049	1248	319	363	314	0.2676	-1.902	1e-100	1e-100	Down Regulation	GO:0006468,GO:0004672	-	PF07714	PTHR27001,PTHR27001:SF222	KOG1187	-	-	Protein kinase superfamily protein	-	-	-	-
Potri.009G168600.v3.0	72.646	70.838	71.5438	32.7457	35.3263	32.9901	2491	1900	2175	1003	1205	842	0.459	-1.124	9.715e-77	1.493e-74	Down Regulation	GO:0006468,GO:0004672,GO:0005509	K13412	PF13499,PF07714,PF00036	PTHR24349,PTHR24349:SF83	KOG0032	AT2G17290.1	ATCDPK3,ATCPK6,CPK6	Calcium-dependent protein kinase family protein	-	-	-	ko04626(Plant-pathogen interaction)
Potri.009G168700.v3.0	7.14862	8.91605	8.55464	3.22061	2.4538	3.0452	82	80	87	33	28	26	0.3453	-1.534	1.768e-08	2.688e-07	Down Regulation	-	-	-	-	-	-	-	-	-	-	-	-
Potri.010G001100.v3.0	2.82975	3.16941	3.13521	1.4017	1.48523	1.51396	113	99	111	50	59	45	0.4706	-1.087	7.037e-07	8.866e-06	Down Regulation	GO:0031225,GO:0016049,GO:0010215	-	PF04833	PTHR31052,PTHR31052:SF3	-	AT4G16120.1	ATSEB1,COBL7,SEB1	COBRA-like protein-7 precursor	-	-	-	-
Potri.010G002600.v3.0	2.76931	1.80357	2.29845	0.994397	0.997981	1.19338	53	27	39	17	19	17	0.4474	-1.16	0.001974	0.01268	Down Regulation	-	-	-	PTHR23241,PTHR23241:SF49	KOG4744	-	-	late embryogenesis abundant domain-containing protein / LEA domain-containing protein	-	-	-	-
Potri.010G006600.v3.0	12.6129	13.7114	11.1293	5.28293	5.43388	7.60806	147	125	115	55	63	66	0.4742	-1.076	4.031e-07	5.241e-06	Down Regulation	-	-	-	PTHR36751,PTHR36751:SF1	-	-	-	glycine-rich protein	-	-	-	-
Potri.010G013100.v3.0	75.2011	72.6083	72.5123	29.2885	24.1854	28.2606	572	432	489	199	183	160	0.3608	-1.471	4.85e-36	2.984e-34	Down Regulation	-	-	-	PTHR33306,PTHR33306:SF1	-	-	-	-	-	-	-	-
Potri.010G022200.v3.0	0.220302	0.469398	0.331308	0	0	0	3	5	4	0	0	0	0.04489	-4.478	0.007101	1	Down Regulation	-	-	-	PTHR22930,PTHR22930:SF27	-	-	-	-	-	-	-	-
Potri.010G025500.v3.0	0.0592812	0.126311	0.11144	0	0	0.0265479	3	5	5	0	0	1	0.08088	-3.628	0.02221	1	Down Regulation	GO:0048544,GO:0006468,GO:0004672	-	PF08276,PF00954,PF01453,PF07714	PTHR27002,PTHR27002:SF97	KOG1187	-	-	S-locus lectin protein kinase family protein	-	-	-	-
Potri.010G025700.v3.0	0.138155	0.0756947	0.244871	0	0.0793603	0	7	3	11	0	4	0	0.181	-2.466	0.03509	1	Down Regulation	GO:0048544,GO:0006468,GO:0004672	-	PF08276,PF00954,PF01453,PF07714	PTHR27002,PTHR27002:SF97	KOG1187	-	-	S-locus lectin protein kinase family protein	-	-	-	-
Potri.010G027300.v3.0	1.63551	1.21406	1.13063	0.295309	0.265176	0.921443	31	18	19	5	5	13	0.35	-1.514	0.006017	0.03276	Down Regulation	GO:0006468,GO:0004672	-	PF07714	PTHR27001,PTHR27001:SF193	KOG0192	-	-	Protein kinase superfamily protein	-	-	-	-
Potri.010G036000.v3.0	0.258767	0.496221	0.437799	0	0	0	2	3	3	0	0	0	0.0676	-3.887	0.0364	1	Down Regulation	-	-	-	-	-	-	-	-	-	-	-	-
Potri.010G043900.v3.0	10.7407	12.5243	12.6037	5.39792	4.64196	4.66146	421	384	438	189	181	136	0.401	-1.318	8.008e-26	3.5729999999999996e-24	Down Regulation	GO:0006468,GO:0005524,GO:0004672	-	PF01657,PF00069	PTHR27002,PTHR27002:SF82	KOG1187	AT1G70530.1	CRK3	cysteine-rich RLK (RECEPTOR-like protein kinase) 3	-	-	-	-
Potri.010G048900.v3.0	0.459221	0	0.25898	0	0	0	6	0	3	0	0	0	0.06449	-3.955	0.0446	1	Down Regulation	-	-	PF01535,PF13041	PTHR24015,PTHR24015:SF513	-	-	-	Pentatricopeptide repeat (PPR-like) superfamily protein	-	-	-	-
Potri.010G049600.v3.0	27.8557	28.4529	30.4994	11.7039	13.2172	13.046	786	628	763	295	371	274	0.4269	-1.228	2.797e-38	1.8230000000000002e-36	Down Regulation	-	K16280	PF13920,PF07002	PTHR10857,PTHR10857:SF34	KOG4172	AT5G14420.1	RGLG2	RING domain ligase2	-	-	-	-
Potri.010G055200.v3.0	1.49444	1.91053	1.9478	0.793124	1.07942	0.699	135	135	156	64	97	47	0.4741	-1.077	2.286e-07	3.083e-06	Down Regulation	GO:0016887,GO:0005524,GO:0055085,GO:0042626,GO:0016021,GO:0006810	-	PF00005,PF00664	PTHR24223,PTHR24223:SF222	-	AT3G13080.2	ATMRP3,MRP3	multidrug resistance-associated protein 3	-	-	-	-
Potri.010G056000.v3.0	1.06031	2.54162	1.19594	0.5935	0.26647	0.178065	8	15	8	4	2	1	0.2165	-2.207	0.0108	0.05292	Down Regulation	-	-	-	PTHR31766	-	-	-	DNA-binding storekeeper protein-related	-	-	-	-
Potri.010G061100.v3.0	9.60674	10.0485	10.8355	4.9699	5.7065	4.10662	132	108	132	61	78	42	0.4767	-1.069	3.229e-07	4.265e-06	Down Regulation	GO:0005515	K00799	PF00043,PF02798	PTHR11260,PTHR11260:SF227	KOG0406	AT2G29420.1	ATGSTU7,GST25,GSTU7	glutathione S-transferase tau 7	-	-	GO:0005515//protein binding;	ko00480(Glutathione metabolism)
Potri.010G063800.v3.0	1.16031	1.26086	1.04698	0.714417	0.437399	0.584573	40	34	32	22	15	15	0.4872	-1.037	0.006775	0.03615	Down Regulation	GO:0055085,GO:0016021	-	PF07690	PTHR31585,PTHR31585:SF12	-	-	-	Major facilitator superfamily protein	-	-	-	-
Potri.010G066500.v3.0	1.01493	1.4597	1.43094	0.284048	0.765194	0.426109	16	18	20	4	12	5	0.3755	-1.413	0.01431	0.06649	Down Regulation	GO:0003993	-	PF03767	PTHR31284,PTHR31284:SF8	-	-	-	HAD superfamily, subfamily IIIB acid phosphatase	-	-	GO:0003993//acid phosphatase activity;	-
Potri.010G067900.v3.0	1.21799	1.82062	1.2047	0.818109	0.753467	0.453145	65	76	57	39	40	18	0.473	-1.08	0.0003413	0.002672	Down Regulation	-	-	PF13847,PF13450	PTHR10108,PTHR10108:SF795	-	-	-	Cyclopropane-fatty-acyl-phospholipid synthase	-	-	-	-
Potri.010G072300.v3.0	4.3326	4.88174	4.14134	2.05519	2.6575	1.47986	59	52	50	25	36	15	0.4588	-1.124	0.0004532	0.003447	Down Regulation	GO:0006355,GO:0003700	K14516	PF00847	PTHR31190,PTHR31190:SF25	-	AT3G23240.1	ATERF1,ERF1	ethylene response factor 1	-	-	-	ko04075(Plant hormone signal transduction);ko04016(MAPK signaling pathway - plant)
Potri.010G074600.v3.0	1.59555	1.9511	1.5649	0.46596	0.9763	0.5592	23	22	20	6	14	6	0.3881	-1.365	0.008316	0.04281	Down Regulation	-	-	-	PTHR24361,PTHR24361:SF243	-	-	-	Protein kinase superfamily protein	-	-	-	-
Potri.010G075100.v3.0	7.48577	6.37998	6.56699	2.60716	2.8428	2.68188	45	30	35	14	17	12	0.3878	-1.367	0.0004937	0.003719	Down Regulation	-	-	-	PTHR33592,PTHR33592:SF1	-	-	-	-	-	-	-	-
Potri.010G077000.v3.0	216.451	210.023	222.072	39.3207	36.7238	37.0343	2921	2217	2657	474	493	372	0.1701	-2.555	1e-100	1e-100	Down Regulation	-	-	-	PTHR23042,PTHR23042:SF65	-	AT5G43650.1	BHLH92	basic helix-loop-helix (bHLH) DNA-binding superfamily protein	-	-	-	-
Potri.010G078700.v3.0	3.23417	3.3615	3.38094	0.794763	1.26874	0.777168	123	100	114	27	48	22	0.2813	-1.83	4.237e-13	9.68e-12	Down Regulation	GO:0006468,GO:0005524,GO:0004672	-	PF01476,PF00069	PTHR27001,PTHR27001:SF241	KOG1187	-	-	protein kinase family protein / peptidoglycan-binding LysM domain-containing protein	-	-	-	-
Potri.010G079200.v3.0	30.1207	28.7201	31.7839	14.967	14.8561	15.3538	1924	1435	1800	854	944	730	0.4861	-1.041	8.356999999999999e-54	8.079e-52	Down Regulation	GO:0016567,GO:0004842	-	PF04564	PTHR22849,PTHR22849:SF25	KOG4224	AT1G20780.1	ATPUB44,PUB44,SAUL1	senescence-associated E3 ubiquitin ligase 1	-	-	-	-
Potri.010G081100.v3.0	5.45544	6.46305	6.35174	2.3641	2.94307	2.12787	341	316	352	132	183	99	0.4005	-1.32	2.3490000000000002e-20	8.201e-19	Down Regulation	GO:0046872,GO:0000166	-	PF00690,PF12710,PF00689,PF00122	PTHR24093,PTHR24093:SF292	-	-	-	ATPase E1-E2 type family protein / haloacid dehalogenase-like hydrolase family protein	-	-	-	-
Potri.010G082700.v3.0	1.17157	1.17909	0.787235	0.306959	0.551275	0.435361	47	37	28	11	22	13	0.4038	-1.308	0.001081	0.007474	Down Regulation	GO:0016021,GO:0015116,GO:0008272,GO:0055085,GO:0016020,GO:0008271	K17471	PF01740,PF00916	PTHR11814,PTHR11814:SF106	-	AT3G51895.1	AST12,SULTR3;1	sulfate transporter 3;1	-	-	-	-
Potri.010G091800.v3.0	0.640273	0.881504	1.77765	0.330818	0.495103	0.727861	13	14	32	6	10	11	0.4563	-1.132	0.04267	0.1544	Down Regulation	-	-	PF11250	PTHR33155,PTHR33155:SF4	-	-	-	Protein of unknown function (DUF3049)	-	-	-	-
Potri.010G100500.v3.0	3.10521	2.64651	2.48086	0.688	1.10553	0.869127	96	64	68	19	34	20	0.3163	-1.66	2.314e-08	3.476e-07	Down Regulation	GO:0030170,GO:0019752,GO:0016831	K01580	PF00282	PTHR11999,PTHR11999:SF105	-	AT2G02010.1	GAD4	glutamate decarboxylase 4	-	-	-	ko00650(Butanoate metabolism);ko00430(Taurine and hypotaurine metabolism);ko00410(beta-Alanine metabolism);ko00250(Alanine, aspartate and glutamate metabolism)
Potri.010G100600.v3.0	15.3592	21.358	15.3483	5.88227	7.04273	7.24033	114	124	101	39	52	40	0.3792	-1.399	3.348e-09	5.545e-08	Down Regulation	-	-	PF14368	PTHR33122,PTHR33122:SF8	-	-	-	Bifunctional inhibitor/lipid-transfer protein/seed storage 2S albumin superfamily protein	-	-	-	-
Potri.010G106900.v3.0	1.54012	1.80136	2.01432	0.513571	0.774102	0.682374	94	86	109	28	47	31	0.3604	-1.472	9.28e-09	1.461e-07	Down Regulation	GO:0005515	-	PF08263,PF00560,PF13855	PTHR27004,PTHR27004:SF17	KOG0472	-	-	disease resistance family protein / LRR family protein	-	-	GO:0005515//protein binding;	-
Potri.010G107000.v3.0	1.98051	2.21805	2.23383	1.06276	0.773324	1.03353	121	106	121	58	47	47	0.4338	-1.205	5.336e-08	7.722e-07	Down Regulation	GO:0005515	-	PF08263,PF00560,PF13855	PTHR27004,PTHR27004:SF17	KOG0472	-	-	disease resistance family protein / LRR family protein	-	-	GO:0005515//protein binding;	-
Potri.010G115900.v3.0	0.362274	0.15438	0.544817	0	0	0	3	1	4	0	0	0	0.06988	-3.839	0.04329	1	Down Regulation	-	-	-	PTHR38225,PTHR38225:SF1	-	-	-	-	-	-	-	-
Potri.010G118500.v3.0	3.90141	4.6314	3.61465	0.935903	1.40067	1.12318	28	26	23	6	10	6	0.2801	-1.836	0.0002903	0.002295	Down Regulation	-	-	-	-	-	-	-	-	-	-	-	-
Potri.010G121900.v3.0	0.158275	0.202343	0.22315	0	0.0397764	0	4	4	5	0	1	0	0.08189	-3.61	0.02322	1	Down Regulation	GO:0016020,GO:0008375	-	PF02485	PTHR31042,PTHR31042:SF17	-	-	-	Core-2/I-branching beta-1,6-N-acetylglucosaminyltransferase family protein	-	-	-	-
Potri.010G122700.v3.0	22.8009	26.6425	31.1514	13.3583	12.7274	11.7413	407	372	493	213	226	156	0.4597	-1.121	5.109e-18	1.58e-16	Down Regulation	-	-	PF07797	PTHR33130,PTHR33130:SF13	-	-	-	Protein of unknown function (DUF1639)	-	-	-	-
Potri.010G125900.v3.0	37.664	46.4737	41.6362	16.7817	17.3297	11.5804	201	194	197	80	92	46	0.3587	-1.479	1.365e-15	3.698e-14	Down Regulation	-	-	-	PTHR35735,PTHR35735:SF1	-	AT3G25882.1	NIMIN-2	NIM1-interacting 2	-	-	-	-
Potri.010G127000.v3.0	138.346	136.542	141.362	54.1821	52.7353	53.3344	3816	2946	3457	1335	1447	1095	0.3757	-1.412	1e-100	1e-100	Down Regulation	-	-	PF03398	PTHR12161,PTHR12161:SF16	-	-	-	Regulator of Vps4 activity in the MVB pathway protein	-	-	-	-
Potri.010G132700.v3.0	22.5231	24.6956	23.9423	7.95674	8.6945	7.69777	1651	1416	1556	521	634	420	0.335	-1.578	1e-100	3.509e-100	Down Regulation	GO:0046872,GO:0000166,GO:0016021,GO:0015914,GO:0005524,GO:0004012,GO:0000287	K01530	PF00122,PF12710,PF16209,PF16212	PTHR24092,PTHR24092:SF41	-	-	-	ATPase E1-E2 type family protein / haloacid dehalogenase-like hydrolase family protein	-	-	-	-
Potri.010G133600.v3.0	1.26978	1.83278	2.2176	0.917091	0.65881	1.15563	31	35	48	20	16	21	0.4982	-1.005	0.008463	0.04342	Down Regulation	-	-	-	PTHR34197,PTHR34197:SF3	-	-	-	-	-	-	-	-
Potri.010G144400.v3.0	0.631511	0.777436	0.554001	0.0785514	0.329169	0.0314232	27	26	21	3	14	1	0.2292	-2.125	0.0003806	0.00295	Down Regulation	-	-	-	PTHR36033,PTHR36033:SF1	-	-	-	Nucleic acid-binding proteins superfamily	-	-	-	-
Potri.010G147500.v3.0	0.189562	0.727021	1.06904	0	0	0	1	3	5	0	0	0	0.05968	-4.067	0.02611	1	Down Regulation	-	-	-	-	-	-	-	-	-	-	-	-
Potri.010G147700.v3.0	15.9546	20.3411	20.2508	8.51672	8.3469	8.70239	367	366	413	175	191	149	0.4423	-1.177	1.798e-19	6.02e-18	Down Regulation	GO:0043565,GO:0006355,GO:0003700	-	PF03106	PTHR31221,PTHR31221:SF13	-	AT5G49520.1	ATWRKY48,WRKY48	WRKY DNA-binding protein 48	-	-	-	-
Potri.010G148200.v3.0	55.7513	60.0603	56.3619	24.6972	24.5818	24.8183	839	707	752	332	368	278	0.4203	-1.25	8.987e-44	6.903000000000001e-42	Down Regulation	-	-	-	PTHR34188,PTHR34188:SF1	-	-	-	-	-	-	-	-
Potri.010G148300.v3.0	8.83862	12.8061	5.53842	5.27714	2.56678	4.48595	45	51	25	24	13	17	0.4419	-1.178	0.003605	0.02132	Down Regulation	-	-	-	PTHR33726,PTHR33726:SF1	-	-	-	-	-	-	-	-
Potri.010G157000.v3.0	1.05859	1.75933	1.194	0.355522	0.106415	0	10	13	10	3	1	0	0.117	-3.095	0.001769	0.01152	Down Regulation	GO:0003676	K09564	PF00076	PTHR24012	-	AT1G13690.1	ATE1	ATPase E1	-	-	GO:0003676//nucleic acid binding;	ko03040(Spliceosome)
Potri.010G161000.v3.0	2.98214	2.0333	2.69086	1.11281	0.999262	0	15	8	12	5	5	0	0.2768	-1.853	0.01888	0.08238	Down Regulation	-	-	-	-	-	-	-	-	-	-	-	-
Potri.010G161700.v3.0	0.704712	0.840858	0.370931	0.210376	0.0472274	0.126236	15	14	7	4	1	2	0.1933	-2.371	0.004519	0.02579	Down Regulation	-	-	PF01535,PF13041	PTHR24015,PTHR24015:SF843	-	AT2G20540.1	MEF21	mitochondrial editing factor 21	-	-	-	-
Potri.010G183500.v3.0	26.9851	38.2327	29.3071	12.6131	15.2133	13.4552	970	1075	934	405	544	360	0.4281	-1.224	5.483e-29	2.682e-27	Down Regulation	GO:0055114,GO:0016491,GO:0005507	K05909	PF00394,PF07731,PF07732	PTHR11709,PTHR11709:SF22	-	AT5G05390.1	LAC12	laccase 12	-	-	-	-
Potri.010G188600.v3.0	10.9657	11.5209	11.8961	5.91473	5.27112	4.74112	550	452	529	265	263	177	0.4535	-1.141	6.978e-25	3.019e-23	Down Regulation	GO:0006468,GO:0005524,GO:0004672	-	PF13540,PF00069	PTHR27003,PTHR27003:SF102	KOG1187	AT3G55950.1	ATCRR3,CCR3	CRINKLY4 related 3	-	-	-	-
Potri.010G194100.v3.0	123.447	127.866	131.662	64.7363	62.8718	59.5762	2408	1951	2277	1128	1220	865	0.4777	-1.066	2.938e-71	4.054e-69	Down Regulation	GO:0055085	-	PF03151	PTHR11132,PTHR11132:SF104	KOG1441	-	-	Nucleotide-sugar transporter family protein	GO:0055085//transmembrane transport;	-	-	-
Potri.010G198100.v3.0	45.6863	44.5292	53.8173	20.6983	22.4234	19.231	383	292	400	155	187	120	0.4237	-1.239	2.008e-20	7.038e-19	Down Regulation	-	-	-	-	-	-	-	-	-	-	-	-
Potri.010G201900.v3.0	9.48942	11.1983	12.6243	4.90302	6.60408	4.57654	39	36	46	18	27	14	0.476	-1.071	0.002996	0.0182	Down Regulation	-	-	-	PTHR33142	-	-	-	-	-	-	-	-
Potri.010G202600.v3.0	4.98501	2.0669	5.77461	2.71489	2.16699	1.62907	37	12	38	18	16	9	0.4938	-1.018	0.02809	0.1122	Down Regulation	-	-	-	-	-	-	-	-	-	-	-	-
Potri.010G203700.v3.0	72.4843	62.8633	70.6753	32.9929	35.7117	33.0314	1365	926	1180	555	669	463	0.4816	-1.054	3.638e-37	2.316e-35	Down Regulation	-	-	PF04720	PTHR31579,PTHR31579:SF12	-	-	-	Protein of unknown function (DUF506)	-	-	-	-
Potri.010G205300.v3.0	1.74014	1.52212	1.34291	1.02529	0.368267	0.49218	19	13	13	10	4	4	0.3985	-1.327	0.03364	0.1291	Down Regulation	-	-	PF04535	PTHR11615,PTHR11615:SF148	-	-	-	Uncharacterised protein family (UPF0497)	-	-	-	-
Potri.010G218300.v3.0	0.967719	1.04682	1.51131	0.333335	0.523814	0.500046	13	11	18	4	7	5	0.3759	-1.412	0.02769	0.111	Down Regulation	-	-	-	PTHR34130,PTHR34130:SF3	-	-	-	-	-	-	-	-
Potri.010G220500.v3.0	12.2968	11.1726	12.7639	5.3935	5.96947	5.0051	439	312	404	172	212	133	0.4418	-1.179	1.3140000000000001e-20	4.657e-19	Down Regulation	GO:0016021,GO:0006952	K08472	PF03094	PTHR31942,PTHR31942:SF29	-	AT1G61560.1	ATMLO6,MLO6	Seven transmembrane MLO family protein	-	-	-	-
Potri.010G230000.v3.0	1.82586	2.16749	2.35361	0.146001	0.524413	0.525648	14	13	16	1	4	3	0.1834	-2.447	0.00127	0.008611	Down Regulation	-	-	-	-	-	-	-	lactate/malate dehydrogenase family protein	-	-	-	-
Potri.010G230200.v3.0	0.528574	0.569045	0.690318	0.249148	0.307623	0.224253	19	16	22	8	11	6	0.4299	-1.218	0.02149	0.09145	Down Regulation	GO:0008152,GO:0003824	K10526	PF13193,PF00501	PTHR24096,PTHR24096:SF213	-	AT1G20510.1	OPCL1	OPC-8:0 CoA ligase1	-	-	-	ko00592(alpha-Linolenic acid metabolism)
Potri.010G230400.v3.0	0.675245	0.986569	0.544011	0.107989	0.19394	0.259195	7	8	5	1	2	2	0.2464	-2.021	0.04712	0.1661	Down Regulation	-	-	-	PTHR37612,PTHR37612:SF1	-	-	-	-	-	-	-	-
Potri.010G231200.v3.0	95.4348	91.589	94.4226	45.8719	49.3409	41.7914	1083	813	950	465	557	353	0.4762	-1.07	7.032e-37	4.4220000000000003e-35	Down Regulation	-	-	-	PTHR11017,PTHR11017:SF172	-	-	-	Disease resistance protein (TIR-NBS-LRR class) family	-	-	-	-
Potri.010G235300.v3.0	2.86006	5.85018	3.54848	0.960532	1.15003	1.92123	10	16	11	3	4	5	0.3191	-1.648	0.02074	0.08886	Down Regulation	-	-	-	-	-	-	-	-	-	-	-	-
Potri.010G238200.v3.0	1.05438	2.17745	2.01257	0.27239	0.978382	0.653791	13	21	22	3	12	6	0.3605	-1.472	0.0125	0.05955	Down Regulation	-	-	PF07883	PTHR31238,PTHR31238:SF8	-	-	-	RmlC-like cupins superfamily protein	-	-	-	-
Potri.010G240500.v3.0	1.98809	1.7283	1.61452	0.445125	0.79941	0.747873	25	17	18	5	10	7	0.3637	-1.459	0.007173	0.03795	Down Regulation	-	-	PF07883	PTHR31238,PTHR31238:SF47	-	-	-	RmlC-like cupins superfamily protein	-	-	-	-
Potri.010G248600.v3.0	5.29826	5.03664	5.51627	2.58543	1.77536	2.37272	39	29	36	17	13	13	0.412	-1.279	0.001335	0.009003	Down Regulation	GO:0006950	-	PF03242	PTHR35109,PTHR35109:SF2	-	-	-	-	GO:0006950//response to stress;	-	-	-
Potri.010G251000.v3.0	258.276	269.15	277.915	124.622	119.398	110.762	1109	904	1058	478	510	354	0.4309	-1.215	1.165e-50	1.0380000000000001e-48	Down Regulation	-	-	-	PTHR33320,PTHR33320:SF10	-	-	-	-	-	-	-	-
Potri.010G253300.v3.0	0.281075	0.119777	0.422703	0	0	0	3	1	4	0	0	0	0.06988	-3.839	0.04329	1	Down Regulation	-	K00213	-	PTHR21257,PTHR21257:SF34	-	AT1G50430.1	7RED,DWF5,LE,PA,ST7R	Ergosterol biosynthesis ERG4/ERG24 family	-	-	-	ko00100(Steroid biosynthesis)
Potri.011G007800.v3.0	137.088	135.047	133.821	56.4709	53.7435	56.4142	4995	3849	4323	1838	1948	1530	0.4004	-1.321	1e-100	1e-100	Down Regulation	GO:0043565,GO:0006355,GO:0003700	-	PF03106	PTHR31429,PTHR31429:SF16	-	AT1G62300.1	ATWRKY6,WRKY6	WRKY family transcription factor	-	-	-	-
Potri.011G013900.v3.0	9.00803	11.1228	10.1107	2.45958	2.42947	3.30596	410	396	408	100	110	112	0.263	-1.927	4.173e-40	2.886e-38	Down Regulation	GO:0007165,GO:0005515	-	PF13676	PTHR11017,PTHR11017:SF161	-	-	-	transmembrane receptors;ATP binding	-	-	-	-
Potri.011G016400.v3.0	0.196177	0.200638	0.243397	0.0658849	0	0.0790686	10	8	11	3	0	3	0.2112	-2.243	0.0136	0.0638	Down Regulation	-	-	PF12796,PF13962	PTHR24177,PTHR24177:SF19	-	-	-	Ankyrin repeat family protein	-	-	-	-
Potri.011G017000.v3.0	0.0692244	0.0663735	0.0390394	0	0	0	4	3	2	0	0	0	0.0612	-4.03	0.02572	1	Down Regulation	-	-	PF10536	PTHR16007,PTHR16007:SF31	-	-	-	Aminotransferase-like, plant mobile domain family protein	-	-	-	-
Potri.011G018600.v3.0	0.942332	1.92752	2.12573	1.16041	0.378911	0.633006	10	16	20	11	4	5	0.4267	-1.229	0.04867	0.1704	Down Regulation	-	-	PF12796	PTHR24177,PTHR24177:SF19	-	-	-	Ankyrin repeat family protein	-	-	-	-
Potri.011G019000.v3.0	0.976745	1.21896	1.65252	0.754998	0.233779	0.218708	42	41	63	29	10	7	0.3089	-1.695	6.145e-05	0.0005581	Down Regulation	-	-	PF13637,PF13962	PTHR24177,PTHR24177:SF19	-	-	-	Ankyrin repeat family protein	-	-	-	-
Potri.011G019300.v3.0	1.43093	1.50266	1.32575	0.171631	1.02745	0.8239	28	23	23	3	20	12	0.4644	-1.107	0.02907	0.1154	Down Regulation	-	-	PF12796	PTHR24177,PTHR24177:SF19	-	-	-	Ankyrin repeat family protein	-	-	-	-
Potri.011G028400.v3.0	98.2004	100.468	96.1502	44.0649	42.3329	49.0047	4321	3458	3751	1732	1853	1605	0.4478	-1.159	6.453000000000001e-85	1.139e-82	Down Regulation	GO:0006468,GO:0004672	-	PF07714	PTHR27002	KOG1187	AT4G23180.1	CRK10,RLK4	cysteine-rich RLK (RECEPTOR-like protein kinase) 10	-	-	-	-
Potri.011G028600.v3.0	7.76871	7.54809	8.73544	4.22803	3.67646	4.33544	325	247	324	158	153	135	0.495	-1.015	2.677e-13	6.167e-12	Down Regulation	GO:0006468,GO:0004672	-	PF07714	PTHR27002,PTHR27002:SF122	KOG1187	AT4G21410.1	CRK29	cysteine-rich RLK (RECEPTOR-like protein kinase) 29	-	-	-	-
Potri.011G037300.v3.0	0.661161	1.01429	1.06533	0.359504	0.417768	0.609094	35	42	50	17	22	24	0.4918	-1.024	0.004633	0.02636	Down Regulation	GO:0004674,GO:0048544,GO:0006468,GO:0004672	-	PF11883,PF08276,PF01453,PF00954,PF07714	PTHR27002,PTHR27002:SF66	KOG1187	AT4G21390.1	B120	S-locus lectin protein kinase family protein	-	-	-	-
Potri.011G037600.v3.0	0.869728	1.11188	0.775654	0.339642	0.42698	0.298911	43	43	34	15	21	11	0.3817	-1.39	0.0002764	0.002198	Down Regulation	GO:0004674,GO:0048544,GO:0006468,GO:0004672	-	PF11883,PF08276,PF01453,PF00954,PF07714	PTHR27002,PTHR27002:SF66	KOG1187	AT4G21390.1	B120	S-locus lectin protein kinase family protein	-	-	-	-
Potri.011G039100.v3.0	0.677919	0.64381	1.00494	0.2602	0.525711	0.338288	35	26	46	12	27	13	0.4752	-1.073	0.007663	0.04006	Down Regulation	GO:0004674,GO:0048544,GO:0006468,GO:0004672	-	PF11883,PF08276,PF01453,PF00954,PF07714	PTHR27002,PTHR27002:SF84	KOG1187	-	-	S-locus lectin protein kinase family protein	-	-	-	-
Potri.011G043300.v3.0	195.526	207.171	195.807	88.7905	92.7021	90.6633	7652	6342	6794	3104	3609	2641	0.4442	-1.171	1e-100	1e-100	Down Regulation	GO:0006950,GO:0005516	-	PF07887	PTHR31713,PTHR31713:SF2	-	-	-	Calmodulin-binding protein	-	-	-	-
Potri.011G043700.v3.0	0.322819	0.550265	0.36411	0.120463	0.0540855	0	6	8	6	2	1	0	0.1442	-2.794	0.01835	1	Down Regulation	GO:0005515,GO:0016020	K08486	PF05739,PF00804	PTHR19957,PTHR19957:SF80	KOG0810	AT1G61290.1	ATSYP124,SYP124	syntaxin of plants 124	-	-	-	ko04130(SNARE interactions in vesicular transport)
Potri.011G044600.v3.0	1.78819	2.20986	1.94969	0.233548	0.329556	0.240241	60	58	58	7	11	6	0.1335	-2.905	1.402e-12	3.107e-11	Down Regulation	GO:0055114,GO:0016491	-	PF00070	PTHR22912	-	AT1G07180.1	ATNDI1,NDA1	alternative NAD(P)H dehydrogenase 1	-	-	-	-
Potri.011G044800.v3.0	6.14678	8.88317	5.1244	2.09428	3.76116	0.359049	23	26	17	7	14	1	0.3135	-1.673	0.003954	0.02305	Down Regulation	-	-	-	PTHR36615,PTHR36615:SF1	-	-	-	-	-	-	-	-
Potri.011G047300.v3.0	6.59265	11.4962	7.8715	4.97169	3.46614	3.74298	239	326	253	161	125	101	0.4607	-1.118	2.168e-09	3.668e-08	Down Regulation	GO:0055114,GO:0004097,GO:0016491,GO:0008152	K00422	PF12142,PF00264,PF12143	PTHR11474,PTHR11474:SF33	-	-	-	-	-	-	-	ko00950(Isoquinoline alkaloid biosynthesis);ko00350(Tyrosine metabolism)
Potri.011G061200.v3.0	19.7331	22.1603	22.9554	12.1282	9.41267	5.51015	255	224	263	140	121	53	0.4109	-1.283	1.932e-11	3.866e-10	Down Regulation	-	-	PF10252	PTHR22055	KOG3375	-	-	-	-	-	-	-
Potri.011G061700.v3.0	14.6721	16.0555	15.7997	6.55652	6.13029	7.30067	243	208	232	97	101	90	0.4181	-1.258	2.434e-15	6.501e-14	Down Regulation	GO:0006355,GO:0003700	-	PF00847	PTHR31190	-	AT3G23240.1	ATERF1,ERF1	ethylene response factor 1	-	-	-	-
Potri.011G070500.v3.0	11.2862	15.631	15.2051	5.26446	6.61819	7.37086	72	78	86	30	42	35	0.4465	-1.163	1.497e-05	0.0001539	Down Regulation	-	-	-	PTHR37180,PTHR37180:SF1	-	-	-	-	-	-	-	-
Potri.011G071500.v3.0	6.66914	9.78909	8.91518	1.93562	2.48301	2.65479	27	31	32	7	10	8	0.2726	-1.875	7.502e-05	0.0006699	Down Regulation	-	-	-	-	-	-	-	-	-	-	-	-
Potri.011G079900.v3.0	67.0207	71.0919	74.3675	35.2836	29.4982	27.4992	370	307	364	174	162	113	0.4251	-1.234	3.2460000000000005e-20	1.124e-18	Down Regulation	-	-	-	PTHR33726,PTHR33726:SF4	-	-	-	-	-	-	-	-
Potri.011G083900.v3.0	17.0631	15.4225	17.7746	4.5017	2.40356	3.50432	157	111	145	37	22	24	0.2005	-2.318	3.2460000000000005e-20	1.124e-18	Down Regulation	-	-	PF09425,PF06200	PTHR33077,PTHR33077:SF17	-	AT1G30135.1	JAZ8,TIFY5A	jasmonate-zim-domain protein 8	-	-	-	-
Potri.011G088300.v3.0	0.400408	0.8044	0.29033	0.256142	0.172504	0.192123	14	22	9	8	6	5	0.4096	-1.288	0.03985	0.1469	Down Regulation	-	-	-	PTHR10489,PTHR10489:SF662	-	AT5G55540.1	LOP1,TRN1	tornado 1	-	-	-	-
Potri.011G095900.v3.0	17.0174	12.066	12.7423	5.92328	3.16258	3.65033	119	66	79	37	22	19	0.2957	-1.758	3.586e-09	5.926e-08	Down Regulation	-	-	PF05678	PTHR34777,PTHR34777:SF1	-	-	-	VQ motif-containing protein	-	-	-	-
Potri.011G111100.v3.0	1.38458	0.97069	0.957161	0.100001	0.404085	0	31	17	19	2	9	0	0.1577	-2.665	9.492e-05	0.0008269	Down Regulation	GO:0005524	K08900	PF00004	PTHR23070,PTHR23070:SF21	KOG0743	-	-	P-loop containing nucleoside triphosphate hydrolases superfamily protein	-	-	GO:0005524//ATP binding;	-
Potri.011G112600.v3.0	1.10151	2.25311	2.73329	0	0	0	5	8	11	0	0	0	0.02255	-5.471	0.0001615	0.00135	Down Regulation	-	-	-	-	-	-	-	-	-	-	-	-
Potri.011G112900.v3.0	0.958961	0.754435	0.748815	0.247739	0.296614	0.198208	13	8	9	3	4	2	0.2962	-1.755	0.02802	0.112	Down Regulation	GO:0005515	K00799	PF00043,PF13417	PTHR11260,PTHR11260:SF305	KOG0406	AT1G17180.1	ATGSTU25,GSTU25	glutathione S-transferase TAU 25	-	-	GO:0005515//protein binding;	ko00480(Glutathione metabolism)
Potri.011G113000.v3.0	4.14969	2.55779	2.00592	0.663641	0.670414	1.49332	56	27	24	8	9	15	0.3075	-1.701	0.0002699	0.002152	Down Regulation	GO:0005515	K00799	PF13410,PF02798	PTHR11260,PTHR11260:SF317	KOG0406	AT1G78380.1	ATGSTU19,GST8,GSTU19	glutathione S-transferase TAU 19	-	-	GO:0005515//protein binding;	ko00480(Glutathione metabolism)
Potri.011G113400.v3.0	197.148	197.374	197.277	90.0133	92.425	78.0491	2854	2235	2532	1164	1331	841	0.4306	-1.216	4.829e-82	8.120999999999999e-80	Down Regulation	GO:0005515	K00799	PF02798	PTHR11260,PTHR11260:SF317	KOG0406	AT1G17170.1	ATGSTU24,GST,GSTU24	glutathione S-transferase TAU 24	-	-	GO:0005515//protein binding;	ko00480(Glutathione metabolism)
Potri.011G114000.v3.0	30.8262	25.7674	28.5007	13.2728	15.8665	13.639	416	272	341	160	213	137	0.4906	-1.028	1.902e-14	4.768e-13	Down Regulation	GO:0005515	K00799	PF00043,PF02798	PTHR11260,PTHR11260:SF317	KOG0406	AT1G78380.1	ATGSTU19,GST8,GSTU19	glutathione S-transferase TAU 19	-	-	GO:0005515//protein binding;	ko00480(Glutathione metabolism)
Potri.011G114600.v3.0	84.8162	79.9854	91.4409	26.1421	31.89	25.1577	385	284	368	106	144	85	0.3182	-1.652	1.4010000000000001e-30	7.265e-29	Down Regulation	-	-	-	PTHR33834	-	-	-	-	-	-	-	-
Potri.011G115500.v3.0	1.10474	0.954271	0.976629	0.467952	0.630304	0.200568	37	25	29	14	21	5	0.4256	-1.232	0.005538	0.03053	Down Regulation	-	-	PF13812,PF01535,PF13041	PTHR24015,PTHR24015:SF399	-	-	-	Tetratricopeptide repeat (TPR)-like superfamily protein	-	-	-	-
Potri.011G131100.v3.0	119.278	114.483	114.27	36.8791	34.1934	35.8086	4229	3175	3592	1168	1206	945	0.2995	-1.74	1e-100	1e-100	Down Regulation	-	-	PF03514	PTHR31636,PTHR31636:SF18	-	AT1G50600.1	SCL5	scarecrow-like 5	-	-	-	-
Potri.011G134100.v3.0	1.65952	1.18558	0.550526	0.273205	0.294393	0.196725	34	19	10	5	6	3	0.2206	-2.18	0.0006001	0.004421	Down Regulation	GO:0055114,GO:0016491	K04125	PF14226,PF03171	PTHR10209,PTHR10209:SF90	KOG0143	AT4G21200.1	ATGA2OX8,GA2OX8	gibberellin 2-oxidase 8	-	-	-	ko00904(Diterpenoid biosynthesis)
Potri.011G138500.v3.0	40.4298	46.4066	40.0849	10.0984	9.28648	7.59269	372	334	327	83	85	52	0.209	-2.258	8.57e-47	7.081e-45	Down Regulation	GO:0008270	-	PF01428	PTHR14677,PTHR14677:SF2	-	AT3G28210.1	PMZ,SAP12	zinc finger (AN1-like) family protein	-	-	GO:0008270//zinc ion binding;	-
Potri.011G151500.v3.0	98.6881	94.4902	98.7528	27.3964	26.4728	26.1394	2597	1945	2304	644	693	512	0.2675	-1.903	1e-100	1e-100	Down Regulation	GO:0008289	-	PF01852	PTHR19308,PTHR19308:SF12	KOG2761	AT1G64720.1	CP5	Polyketide cyclase/dehydrase and lipid transport superfamily protein	-	-	GO:0008289//lipid binding;	-
Potri.011G152900.v3.0	0.190004	0.388649	0.0857229	0	0	0	5	8	2	0	0	0	0.03573	-4.807	0.002725	1	Down Regulation	GO:0055114,GO:0016491,GO:0008270	K00001	PF00107,PF08240	PTHR11695,PTHR11695:SF395	-	-	-	GroES-like zinc-binding dehydrogenase family protein	-	-	-	ko00620(Pyruvate
Potri.011G157900.v3.0	0.340923	0.277355	0.349574	0.104088	0.124623	0.0832776	11	7	10	3	4	2	0.3169	-1.658	0.04099	0.1498	Down Regulation	GO:0055114,GO:0050660,GO:0016491	-	PF08031,PF01565	PTHR32448	-	-	-	FAD-binding Berberine family protein	-	-	-	-
Potri.011G166200.v3.0	3.57312	1.71298	2.77073	0.750005	1.34695	0.300027	16	6	11	3	6	1	0.2968	-1.752	0.02754	0.1106	Down Regulation	-	-	-	-	-	-	-	-	-	-	-	-
Potri.011G168400.v3.0	0.402527	0.192975	0.283759	0	0	0.0675988	8	3	5	0	0	1	0.06825	-3.873	0.01186	1	Down Regulation	-	-	PF05368	PTHR10366,PTHR10366:SF375	-	-	-	NmrA-like negative transcriptional regulator family protein	-	-	-	-
Potri.012G002700.v3.0	22.1995	22.7804	17.796	10.8072	8.89222	8.91316	522	419	371	227	208	156	0.4452	-1.168	4.766e-19	1.568e-17	Down Regulation	GO:0003824,GO:0006470,GO:0004722	K14497	PF00481	PTHR13832,PTHR13832:SF326	KOG0698	AT1G07430.1	HAI2	highly ABA-induced PP2C gene 2	-	-	-	ko04075(Plant hormone signal transduction);ko04016(MAPK signaling pathway - plant)
Potri.012G005600.v3.0	0.566491	0.48281	0.378637	0.234879	0.210912	0.197315	27	18	16	10	10	7	0.439	-1.188	0.02089	0.08943	Down Regulation	GO:0005515	-	PF08263,PF00560,PF13855	PTHR27004,PTHR27004:SF1	KOG0472	AT3G28890.1	AtRLP43,RLP43	receptor like protein 43	-	-	GO:0005515//protein binding;	-
Potri.012G007100.v3.0	21.8044	16.152	16.0891	8.89693	10.2424	7.39192	107	62	70	39	50	27	0.4798	-1.059	7.748e-05	0.000689	Down Regulation	-	-	-	-	-	-	-	-	-	-	-	-
Potri.012G007500.v3.0	359.547	353.191	363.117	136.242	135.154	136.401	13652	10490	12224	4621	5105	3855	0.37	-1.435	1e-100	1e-100	Down Regulation	GO:0006355,GO:0003677	-	PF02365	PTHR31989,PTHR31989:SF5	-	AT3G49530.1	ANAC062,NAC062,NTL6	NAC domain containing protein 62	-	-	-	-
Potri.012G012200.v3.0	0.887202	0.51985	1.08407	0.12415	0.631733	0.397315	24	11	26	3	17	8	0.4525	-1.144	0.04364	0.1571	Down Regulation	-	-	PF03140	PTHR31170	-	-	-	Plant protein of unknown function (DUF247)	-	-	-	-
Potri.012G021600.v3.0	43.3674	50.3833	39.6315	18.9589	21.002	22.7526	274	249	222	107	132	107	0.4588	-1.124	4.942e-13	1.125e-11	Down Regulation	-	-	-	-	-	-	-	-	-	-	-	-
Potri.012G038400.v3.0	37.5663	36.634	34.9478	11.8456	14.5557	14.556	742	566	612	209	286	214	0.3657	-1.451	1.018e-41	7.269e-40	Down Regulation	GO:0055114,GO:0047134	-	PF07649	PTHR13871,PTHR13871:SF49	-	-	-	Cysteine/Histidine-rich C1 domain family protein	-	-	-	-
Potri.012G048200.v3.0	589.767	564.621	549.273	276.756	242.021	256.28	5933	4443	4899	2487	2422	1919	0.4439	-1.172	2.617e-90	5.093999999999999e-88	Down Regulation	-	K13448	PF13499	PTHR10891,PTHR10891:SF608	KOG0027	-	-	Calcium-binding EF-hand family protein	-	-	-	ko04626(Plant-pathogen interaction)
Potri.012G049100.v3.0	0.465781	0.385301	0.463552	0.0613449	0.0550854	0.11043	17	11	15	2	2	3	0.1637	-2.611	0.0008339	0.005939	Down Regulation	GO:0003677	-	PF02892,PF04937	PTHR32166	-	-	-	hAT transposon superfamily	-	-	GO:0003677//DNA binding;	-
Potri.012G054900.v3.0	24.3039	24.0918	24.2918	6.90658	6.6153	6.02807	650	504	576	165	176	120	0.2631	-1.926	5.18e-64	6.346e-62	Down Regulation	GO:0006950,GO:0005516	-	PF07887	PTHR31713,PTHR31713:SF15	-	-	-	Calmodulin binding protein-like	-	-	-	-
Potri.012G060900.v3.0	11.5583	13.2326	12.6962	5.98681	6.41643	6.54742	268	240	261	124	148	113	0.494	-1.018	1.655e-12	3.644e-11	Down Regulation	-	-	PF04749	PTHR15907,PTHR15907:SF49	-	-	-	PLAC8 family protein	-	-	-	-
Potri.012G066700.v3.0	15.0642	15.9607	14.9544	7.16144	7.67534	7.48549	292	242	257	124	148	108	0.4743	-1.076	3.838e-14	9.397e-13	Down Regulation	-	K18211	-	PTHR19305,PTHR19305:SF7	KOG3065	AT5G61210.1	ATSNAP33,ATSNAP33B,SNAP33,SNP33	soluble N-ethylmaleimide-sensitive factor adaptor protein 33	-	-	-	-
Potri.012G069700.v3.0	92.6488	95.7163	99.0025	41.4566	45.9896	43.0893	5399	4363	5115	2158	2666	1869	0.4438	-1.172	1e-100	1e-100	Down Regulation	GO:0016887,GO:0005524,GO:0016021,GO:0006810,GO:0005215	-	PF12698,PF00005	PTHR19229,PTHR19229:SF127	-	AT3G47780.1	ATATH6,ATH6	ABC2 homolog 6	-	-	-	-
Potri.012G069800.v3.0	70.2945	75.9294	74.7499	26.0264	30.6709	26.9477	4230	3574	3988	1399	1836	1207	0.3702	-1.434	1e-100	1e-100	Down Regulation	GO:0016887,GO:0005524,GO:0016021,GO:0006810,GO:0005215	-	PF12698,PF00005	PTHR19229	KOG2355	AT3G47730.1	ABCA2,ATATH1,ATH1	ATP-binding cassette A2	-	-	-	-
Potri.012G094600.v3.0	185.799	195.686	194.766	93.3275	90.8993	91.5747	7845	6463	7291	3520	3818	2878	0.4674	-1.097	1e-100	1e-100	Down Regulation	GO:0006468,GO:0005524,GO:0004672	K08818	PF00069	PTHR24056,PTHR24056:SF107	-	-	-	Protein kinase superfamily protein	-	-	-	-
Potri.012G098400.v3.0	758.059	732.124	734.715	346.752	342.741	326.966	3255	2459	2797	1330	1464	1045	0.4461	-1.165	4.577e-95	9.780999999999999e-93	Down Regulation	GO:0016020,GO:0006886,GO:0006605	K07342	PF00584	PTHR12309	KOG3498	-	-	secE/sec61-gamma protein transport protein	-	-	-	ko04145(Phagosome);ko04141(Protein processing in endoplasmic reticulum);ko03060(Protein export)
Potri.012G099500.v3.0	0.188466	0.331292	0.186001	0	0.0236819	0.0633006	8	11	7	0	1	2	0.1145	-3.127	0.005117	0.02861	Down Regulation	-	-	-	-	-	-	-	-	-	-	-	-
Potri.012G118700.v3.0	5.8469	6.37262	6.06436	1.66708	2.03273	1.32676	373	318	343	95	129	63	0.2713	-1.882	1.885e-35	1.133e-33	Down Regulation	GO:0005515,GO:0003676	K11593	PF08699,PF16486,PF02170,PF02171	PTHR22891,PTHR22891:SF4	-	AT1G31280.1	AGO2	Argonaute family protein	-	-	-	-
Potri.012G124800.v3.0	2.36384	2.91778	2.16054	0.958131	0.901334	0.54755	58	56	47	21	22	10	0.3205	-1.642	2.429e-06	2.84e-05	Down Regulation	-	-	-	-	-	-	-	-	-	-	-	-
Potri.012G126100.v3.0	112.383	116.078	114.98	42.7838	38.5427	38.8691	2723	2200	2470	926	929	701	0.3418	-1.549	1e-100	1e-100	Down Regulation	GO:0005992,GO:0003824	K01087	PF02358	PTHR10788,PTHR10788:SF38	-	AT5G51460.2	ATTPPA	Haloacid dehalogenase-like hydrolase (HAD) superfamily protein	-	-	-	ko00500(Starch and sucrose metabolism)
Potri.012G130900.v3.0	38.2262	29.6706	29.9817	14.0247	12.6744	8.52344	476	289	331	156	157	79	0.3525	-1.504	2.3790000000000003e-20	8.295e-19	Down Regulation	-	-	PF06232	PTHR31718,PTHR31718:SF8	-	-	-	Embryo-specific protein 3, (ATS3)	-	-	-	-
Potri.012G131500.v3.0	0.146491	0.347801	0.330457	0.140566	0.0210371	0.0843466	7	13	14	6	1	3	0.2899	-1.786	0.02341	0.0976	Down Regulation	GO:0006508,GO:0004252	-	PF02225,PF05922,PF00082	PTHR10795,PTHR10795:SF322	-	AT5G51750.1	ATSBT1.3,SBT1.3	subtilase 1.3	-	-	-	-
Potri.012G131900.v3.0	43.9544	52.2351	47.86	17.6148	17.3732	18.0206	1704	1584	1645	610	670	520	0.3596	-1.475	1.543e-87	2.866e-85	Down Regulation	GO:0006468,GO:0005524,GO:0004672	-	PF00069	PTHR27003,PTHR27003:SF86	KOG0192	-	-	Protein kinase superfamily protein	-	-	-	-
Potri.012G134000.v3.0	20.7956	19.7366	19.817	6.4488	5.44333	7.27487	361	268	305	100	94	94	0.3076	-1.701	2.628e-29	1.306e-27	Down Regulation	GO:0006355,GO:0003700	-	PF00847	PTHR31985,PTHR31985:SF30	-	-	-	Integrase-type DNA-binding superfamily protein	-	-	-	-
Potri.012G134100.v3.0	220.018	211.913	215.336	55.392	40.0095	52.2739	3455	2603	2998	777	625	611	0.2226	-2.167	5.402e-52	5.018e-50	Down Regulation	GO:0006355,GO:0003700	-	PF00847	PTHR31839,PTHR31839:SF8	-	AT5G51990.1	CBF4,DREB1D	C-repeat-binding factor 4	-	-	-	-
Potri.012G134400.v3.0	3.33903	7.78409	5.75996	2.85845	2.76422	2.63879	17	31	26	13	14	10	0.4839	-1.047	0.02561	0.1045	Down Regulation	-	-	-	PTHR24221,PTHR24221:SF169	-	AT4G25450.1	ATNAP8,NAP8	non-intrinsic ABC protein 8	-	-	-	-
Potri.012G139000.v3.0	0.447722	0.404031	0.490137	0.0884497	0.145611	0.12384	34	24	33	6	11	7	0.2607	-1.94	4.9e-05	0.0004541	Down Regulation	GO:0005515,GO:0006468,GO:0004672	-	PF08263,PF00560,PF07714,PF13855	PTHR27000,PTHR27000:SF198	KOG1187	AT5G07280.1	EMS1,EXS	Leucine-rich repeat transmembrane protein kinase	-	-	-	-
Potri.012G142100.v3.0	0.296406	0.568398	0.501479	0	0	0	2	3	3	0	0	0	0.0676	-3.887	0.0364	1	Down Regulation	-	-	-	PTHR24282,PTHR24282:SF15	-	-	-	-	-	-	-	-
Potri.013G005700.v3.0	8.12562	10.7146	7.03224	2.57447	2.41452	3.15828	159	164	122	45	47	46	0.3064	-1.706	3.77e-14	9.246e-13	Down Regulation	GO:0048046,GO:0016762,GO:0006073,GO:0005618,GO:0005975,GO:0004553	-	PF06955,PF00722	PTHR31062,PTHR31062:SF32	-	AT4G25810.1	XTH23,XTR6	xyloglucan endotransglycosylase 6	-	-	-	-
Potri.013G005800.v3.0	38.0388	27.3962	33.2657	13.0008	13.4363	14.6602	868	489	673	265	305	249	0.4044	-1.306	4.032e-27	1.8850000000000002e-25	Down Regulation	GO:0016757	K18819	PF01501	PTHR11183,PTHR11183:SF59	KOG1950	AT1G56600.1	AtGolS2,GolS2	galactinol synthase 2	-	-	GO:0016757//glycosyltransferase activity;	ko00052(Galactose metabolism)
Potri.013G010700.v3.0	161.828	167.79	165.311	69.7862	69.5872	70.349	6181	5013	5598	2381	2644	2000	0.4137	-1.273	1e-100	1e-100	Down Regulation	GO:0006950,GO:0005516	-	PF07887	PTHR31713,PTHR31713:SF14	-	-	-	Calmodulin-binding protein	-	-	-	-
Potri.013G016100.v3.0	3.26047	3.3346	1.47101	0.973339	1.09253	0.87608	15	12	6	4	5	3	0.3577	-1.483	0.0452	0.1614	Down Regulation	-	-	PF17123	PTHR22937,PTHR22937:SF37	-	-	-	RING/U-box superfamily protein	-	-	-	-
Potri.013G016300.v3.0	0.735622	0.485386	0.829716	0.345344	0.357814	0.318806	31	16	31	13	15	10	0.4848	-1.045	0.0207	0.08873	Down Regulation	-	-	-	PTHR33463,PTHR33463:SF3	-	-	-	NB-ARC domain-containing disease resistance protein	-	-	-	-
Potri.013G040100.v3.0	1.54148	1.25406	1.47522	0.313756	0.28174	0.251026	33	21	28	6	6	4	0.1936	-2.369	1.217e-05	0.0001271	Down Regulation	-	-	PF00248	PTHR11732,PTHR11732:SF253	KOG1575	AT1G60710.1	ATB2	NAD(P)-linked oxidoreductase superfamily protein	-	-	-	-
Potri.013G040300.v3.0	3.47783	4.72402	4.04526	1.33834	0.546263	1.02209	32	34	33	11	5	7	0.23	-2.12	9.46e-06	0.0001006	Down Regulation	-	-	PF13499	PTHR23050,PTHR23050:SF177	KOG0027	AT3G22930.1	CML11	calmodulin-like 11	-	-	-	-
Potri.013G048400.v3.0	0.739039	0.666921	0.588402	0.194668	0.39331	0.175216	17	12	12	4	9	3	0.3798	-1.397	0.03257	0.1258	Down Regulation	GO:0005515	-	PF00168	PTHR32246,PTHR32246:SF25	-	-	-	Calcium-dependent lipid-binding (CaLB domain) family protein	-	-	GO:0005515//protein binding;	-
Potri.013G055800.v3.0	265.191	280.685	268.795	128.176	126.375	106.095	9077	7515	8157	3919	4303	2703	0.4326	-1.209	1.218e-96	2.662e-94	Down Regulation	-	-	-	-	-	-	-	-	-	-	-	-
Potri.013G064800.v3.0	28.441	31.569	30.0559	12.4775	12.9751	14.8452	888	771	832	348	403	345	0.436	-1.198	8.698999999999999e-39	5.736e-37	Down Regulation	-	-	PF10225	PTHR31587,PTHR31587:SF3	-	-	-	Uncharacterized conserved protein (DUF2215)	-	-	-	-
Potri.013G070900.v3.0	319.509	308.705	315.482	140.628	131.852	145.754	3861	2918	3380	1518	1585	1311	0.432	-1.211	2.932e-99	6.561e-97	Down Regulation	-	-	-	PTHR31248,PTHR31248:SF3	-	-	-	-	-	-	-	-
Potri.013G073700.v3.0	0.788823	0.672299	0.724958	0.294357	0.323059	0.471011	27	18	22	9	11	12	0.4795	-1.06	0.02717	0.1093	Down Regulation	GO:0005515	-	PF00651,PF03000	PTHR32370,PTHR32370:SF36	-	-	-	Phototropic-responsive NPH3 family protein	-	-	GO:0005515//protein binding;	-
Potri.013G080100.v3.0	1.48669	0.983079	1.2721	0.631293	0.412274	0.275497	29	15	22	11	8	4	0.3455	-1.533	0.004223	0.02441	Down Regulation	-	-	PF04674	PTHR31279,PTHR31279:SF13	-	AT3G02970.1	EXL6	EXORDIUM like 6	-	-	-	-
Potri.013G100300.v3.0	3.85854	4.19292	3.26407	1.18788	1.26061	1.42557	40	34	30	11	13	11	0.3332	-1.586	0.0001494	0.001258	Down Regulation	GO:0006355,GO:0003700	-	PF00847	PTHR31985,PTHR31985:SF3	-	-	-	Integrase-type DNA-binding superfamily protein	-	-	-	-
Potri.013G103000.v3.0	4.00949	3.0417	3.62782	1.03582	1.32875	1.71664	91	54	73	21	30	29	0.3684	-1.441	1.115e-06	1.363e-05	Down Regulation	GO:0055114,GO:0016491,GO:0010181	K05894	PF00724	PTHR22893,PTHR22893:SF44	KOG0134	AT1G76690.1	ATOPR2,OPR2	12-oxophytodienoate reductase 2	-	-	-	ko00592(alpha-Linolenic acid metabolism)
Potri.013G103300.v3.0	33.7829	35.5479	34.2139	14.3651	14.6436	13.6708	1577	1298	1416	599	680	475	0.4031	-1.311	1.3e-77	2.053e-75	Down Regulation	GO:0006468,GO:0004672	-	PF07714	PTHR27003,PTHR27003:SF38	KOG1187	AT5G47850.1	CCR4	CRINKLY4 related 4	-	-	-	-
Potri.013G107200.v3.0	8.45306	6.94709	5.61842	1.52084	0.30348	1.41957	56	36	33	9	2	7	0.1458	-2.778	2.669e-08	3.991e-07	Down Regulation	-	-	-	-	-	-	-	-	-	-	-	-
Potri.013G108200.v3.0	0.418207	0.297025	0.288261	0.078029	0.0467113	0.156071	18	10	11	3	2	5	0.2626	-1.929	0.009069	0.04603	Down Regulation	GO:0055085,GO:0016020,GO:0006811,GO:0005216	K05391	PF00027,PF00520	PTHR10217,PTHR10217:SF479	-	AT5G14870.1	ATCNGC18,CNGC18	cyclic nucleotide-gated channel 18	-	-	-	ko04626(Plant-pathogen interaction)
Potri.013G120600.v3.0	1.09137	0.959222	1.0771	0.229081	0.617117	0.27492	16	11	14	3	9	3	0.356	-1.49	0.02556	0.1044	Down Regulation	-	-	PF02469	PTHR32077,PTHR32077:SF6	-	AT2G20520.1	FLA6	FASCICLIN-like arabinogalactan 6	-	-	-	-
Potri.013G125900.v3.0	4.25278	4.07764	4.19716	2.38045	2.67194	0.952261	24	18	21	12	15	4	0.4766	-1.069	0.03495	0.1329	Down Regulation	-	-	PF09368	PTHR13237,PTHR13237:SF8	-	AT2G43650.1	EMB2777	Sas10/U3 ribonucleoprotein (Utp) family protein	-	-	-	-
Potri.013G130000.v3.0	78.4993	79.2308	83.3436	26.9536	25.8288	28.181	3544	2798	3336	1087	1160	947	0.3274	-1.611	1e-100	1e-100	Down Regulation	GO:0006468,GO:0005524,GO:0004672	K08819	PF00069	PTHR24056,PTHR24056:SF202	-	-	-	Protein kinase superfamily protein	-	-	-	-
Potri.013G130900.v3.0	0.434729	0.370512	0.354131	0.0540744	0.0728351	0.0648948	18	12	13	2	3	2	0.1614	-2.631	0.0007709	0.005537	Down Regulation	-	K09422	PF00249	PTHR10641,PTHR10641:SF628	KOG0048	AT4G26930.1	AtMYB97,MYB97	myb domain protein 97	-	-	-	-
Potri.013G133100.v3.0	2.1874	2.08413	2.42064	0.900955	0.99572	0.526757	106	79	104	39	48	19	0.3581	-1.482	1.417e-08	2.185e-07	Down Regulation	GO:0005515,GO:0006468,GO:0004672	-	PF13855,PF07714	PTHR27000,PTHR27000:SF104	KOG1187	-	-	Leucine-rich repeat protein kinase family protein	-	-	-	-
Potri.013G141800.v3.0	1.88419	2.93244	2.6796	1.19222	1.23527	1.32072	23	28	29	13	15	12	0.4904	-1.028	0.01829	0.08046	Down Regulation	GO:0016021,GO:0015979,GO:0009579,GO:0009522	K02689	PF00223	PTHR30128,PTHR30128:SF8	-	-	-	Photosystem I, PsaA/PsaB protein	-	-	-	ko00195(Photosynthesis)
Potri.013G148800.v3.0	0.534503	1.25275	1.30622	0.0997274	0	0.239366	6	11	13	1	0	2	0.09981	-3.325	0.002363	0.01486	Down Regulation	GO:0016021,GO:0006810,GO:0005337	K15014	-	PTHR10332,PTHR10332:SF30	-	AT4G05120.1	ATENT3,ENT3,FUR1	Major facilitator superfamily protein	-	-	-	-
Potri.013G152200.v3.0	5.0657	4.2389	5.29811	1.3404	1.57398	1.48488	110	72	102	26	34	24	0.2935	-1.768	3.382e-11	6.647e-10	Down Regulation	-	-	PF02469	PTHR33985,PTHR33985:SF1	-	AT5G06920.1	FLA21	FASCICLIN-like arabinogalactan protein 21 precursor	-	-	-	-
Potri.013G154400.v3.0	0.322819	1.03175	0.788906	0	0	0.289135	6	15	13	0	0	4	0.1196	-3.063	0.002632	0.01627	Down Regulation	GO:0055114,GO:0020037,GO:0006979,GO:0004601	K00430	PF00141	PTHR31388,PTHR31388:SF20	-	-	-	Peroxidase superfamily protein	-	-	-	ko00940(Phenylpropanoid biosynthesis)
Potri.014G001200.v3.0	0.138416	0.0589847	0.0780604	0.0258256	0	0	6	2	3	1	0	0	0.09965	-3.327	0.04659	1	Down Regulation	GO:0005515,GO:0006468,GO:0004672	-	PF13855,PF07714	PTHR27001,PTHR27001:SF233	KOG1187	AT1G78980.1	SRF5	STRUBBELIG-receptor family 5	-	-	-	-
Potri.014G016600.v3.0	75.1875	79.1529	80.0669	30.9937	34.0002	30.7341	4815	3965	4546	1773	2166	1465	0.3992	-1.325	1e-100	1e-100	Down Regulation	GO:0005516,GO:0046872,GO:0000166	K01537	PF00690,PF12515,PF00702,PF00122	PTHR24093,PTHR24093:SF262	-	AT1G27770.1	ACA1,PEA1	autoinhibited Ca2+-ATPase 1	-	-	-	-
Potri.014G020500.v3.0	22.2026	20.7977	19.3108	10.8813	8.81107	9.66804	651	477	502	285	257	211	0.459	-1.124	3.136e-23	1.252e-21	Down Regulation	GO:0055114,GO:0020037,GO:0016705,GO:0005506	-	PF00067	PTHR24298,PTHR24298:SF87	KOG0156	AT4G37370.1	CYP81D8	cytochrome P450, family 81, subfamily D, polypeptide 8	-	-	-	-
Potri.014G034300.v3.0	17.8617	15.9481	17.9612	8.99281	9.45273	7.99899	378	264	337	170	199	126	0.4993	-1.002	3.577e-14	8.795e-13	Down Regulation	-	-	-	PTHR32175,PTHR32175:SF7	-	-	-	P-loop containing nucleoside triphosphate hydrolases superfamily protein	-	-	-	-
Potri.014G035900.v3.0	33.8034	38.6177	47.3209	12.0773	10.6039	12.5614	141	126	175	45	44	39	0.2866	-1.803	4.972e-16	1.387e-14	Down Regulation	-	-	-	-	-	-	-	-	-	-	-	-
Potri.014G038000.v3.0	0.574665	0.927998	1.15988	0.541747	0.334447	0.365711	19	24	34	16	11	9	0.4583	-1.126	0.01632	0.07362	Down Regulation	GO:0055114,GO:0020037,GO:0016705,GO:0005506	-	PF00067	PTHR24298,PTHR24298:SF102	KOG0156	AT4G31940.1	CYP82C4	cytochrome P450, family 82, subfamily C, polypeptide 4	-	-	-	-
Potri.014G038700.v3.0	121.231	125.641	124.631	54.3694	54.7611	56.7706	3919	3177	3572	1570	1761	1366	0.4358	-1.198	1e-100	1e-100	Down Regulation	GO:0055114,GO:0020037,GO:0016705,GO:0005506	K01723	PF00067	PTHR24286,PTHR24286:SF50	-	AT5G42650.1	AOS,CYP74A,DDE2	allene oxide synthase	-	-	-	ko00592(alpha-Linolenic acid metabolism)
Potri.014G039000.v3.0	91.5648	84.6851	94.7573	13.0792	14.2028	15.4044	1685	1219	1546	215	260	211	0.1532	-2.707	1e-100	1e-100	Down Regulation	-	-	PF03350	PTHR31721,PTHR31721:SF3	-	-	-	Uncharacterised protein family (UPF0114)	-	-	-	-
Potri.014G039300.v3.0	98.3698	93.7857	93.8184	43.1366	37.059	34.0974	531	396	449	208	199	137	0.3907	-1.356	2.3569999999999998e-29	1.1749999999999999e-27	Down Regulation	-	-	-	-	-	-	-	-	-	-	-	-
Potri.014G039400.v3.0	4.12469	5.02199	1.10768	1.0994	1.18467	0.791638	21	20	5	5	6	3	0.2962	-1.755	0.01184	0.05701	Down Regulation	-	-	-	-	-	-	-	-	-	-	-	-
Potri.014G039900.v3.0	42.9635	41.7694	41.2954	16.6532	18.573	17.4303	1265	962	1078	438	544	382	0.408	-1.294	1.1910000000000001e-58	1.302e-56	Down Regulation	GO:0008270	-	PF00412,PF12315	PTHR24209,PTHR24209:SF10	KOG1703	AT1G19270.1	DA1	DA1	-	-	GO:0008270//zinc ion binding;	-
Potri.014G040000.v3.0	1.79058	2.32329	1.83876	0.718037	0.429846	0.394954	67	68	61	24	16	11	0.255	-1.971	4.849e-09	7.894e-08	Down Regulation	GO:0006468,GO:0005524,GO:0004672	-	PF01476,PF00069	PTHR27001,PTHR27001:SF218	KOG1187	-	-	protein kinase family protein / peptidoglycan-binding LysM domain-containing protein	-	-	-	-
Potri.014G047100.v3.0	1.39388	0.852246	0.888618	0.407066	0.243686	0	23	11	13	6	4	0	0.2087	-2.261	0.002274	0.01438	Down Regulation	GO:0006468,GO:0005524,GO:0004672	K13413	PF00069	PTHR24361,PTHR24361:SF319	KOG0581	AT1G51660.1	ATMEK4,ATMKK4,MKK4	mitogen-activated protein kinase kinase 4	-	-	-	ko04626(Plant-pathogen interaction);ko04075(Plant hormone signal transduction);ko04016(MAPK signaling pathway - plant)
Potri.014G052500.v3.0	79.2962	77.7006	76.332	32.1483	27.9014	29.7081	1897	1454	1619	687	664	529	0.3751	-1.415	2.308e-84	4.024e-82	Down Regulation	GO:0006508,GO:0004197	-	PF06943,PF00656	PTHR31773,PTHR31773:SF11	KOG1546	AT1G02170.1	AMC1,ATMC1,ATMCPB1,LOL3,MCP1B	metacaspase 1	-	-	-	-
Potri.014G064800.v3.0	1.35465	1.5119	1.37028	0.541606	0.788953	0.53443	126	110	113	45	73	37	0.4336	-1.205	8.095e-08	1.143e-06	Down Regulation	GO:0007165,GO:0005515	-	PF13676	PTHR11017,PTHR11017:SF174	KOG0472	-	-	Disease resistance protein (TIR-NBS-LRR class) family	-	-	-	-
Potri.014G066300.v3.0	1.00778	1.1368	1.40414	0.597276	0.417146	0.637149	17	15	21	9	7	8	0.4511	-1.148	0.03502	0.1331	Down Regulation	-	-	PF03330,PF01357	PTHR31692,PTHR31692:SF3	-	AT1G65680.1	ATEXPB2,ATHEXP BETA 1.4,EXPB2	expansin B2	-	-	-	-
Potri.014G071000.v3.0	43.5745	58.4335	51.7258	21.3202	28.7937	21.6973	286	300	301	125	188	106	0.4596	-1.121	2.958e-13	6.809e-12	Down Regulation	-	-	-	-	-	-	-	-	-	-	-	-
Potri.014G078000.v3.0	4.13397	3.43373	4.10954	1.62107	1.69044	1.75718	177	115	156	62	72	56	0.4219	-1.245	2.638e-10	4.85e-09	Down Regulation	GO:0055085,GO:0016021	-	PF03105,PF07690	PTHR23510,PTHR23510:SF21	KOG2325	-	-	Major Facilitator Superfamily with SPX (SYG1/Pho81/XPR1) domain-containing protein	-	-	-	-
Potri.014G081200.v3.0	3.75417	3.41876	3.59631	1.612	1.706	1.72729	73	52	62	28	33	25	0.4562	-1.132	9.112e-05	0.0007976	Down Regulation	-	K09422	PF00249	PTHR10641,PTHR10641:SF622	-	AT3G61250.1	AtMYB17,MYB17	myb domain protein 17	-	-	-	-
Potri.014G086400.v3.0	1.52358	2.7269	1.89031	0.341124	0.459474	0	10	14	11	2	3	0	0.1358	-2.88	0.00172	0.01123	Down Regulation	GO:0008168,GO:0008033,GO:0006364,GO:0003723	K14563	PF01269	PTHR10335	-	AT4G25630.1	ATFIB2,FIB2	fibrillarin 2	-	-	-	ko03008(Ribosome biogenesis in eukaryotes)
Potri.014G087700.v3.0	420.718	406.656	410.286	201.631	200.209	191.313	4284	3239	3704	1834	2028	1450	0.4679	-1.096	7.876e-100	1.777e-97	Down Regulation	GO:0008270,GO:0005515	-	PF13639	PTHR14155,PTHR14155:SF110	KOG1493	AT3G61460.1	BRH1	brassinosteroid-responsive RING-H2	-	-	-	-
Potri.014G088700.v3.0	8.26283	5.13895	6.04523	2.00001	3.59187	3.60033	37	18	24	8	16	12	0.4567	-1.131	0.01477	0.0682	Down Regulation	-	-	-	-	-	-	-	-	-	-	-	-
Potri.014G089600.v3.0	53.5953	55.9173	54.0811	19.7411	22.5467	19.8979	1006	821	900	331	421	278	0.372	-1.427	2.796e-59	3.117e-57	Down Regulation	-	-	-	PTHR10996,PTHR10996:SF166	-	-	-	Erythronate-4-phosphate dehydrogenase family protein	-	-	-	-
Potri.014G091900.v3.0	1.78307	2.019	2.0686	0.114063	0.0512122	0.342219	35	31	36	2	1	5	0.07881	-3.666	1.039e-08	1.625e-07	Down Regulation	-	-	PF12776	PTHR31704,PTHR31704:SF9	-	-	-	-	-	-	-	-
Potri.014G092800.v3.0	1.36307	2.0911	0.491975	0.85452	0.274045	0.659257	25	30	8	14	5	9	0.441	-1.181	0.04159	0.1513	Down Regulation	GO:0005975,GO:0004553	K01183	PF00704	PTHR11177,PTHR11177:SF170	-	AT5G24090.1	ATCHIA,CHIA	chitinase A	-	-	-	ko00520(Amino sugar and nucleotide sugar metabolism)
Potri.014G092900.v3.0	0.592812	2.42517	1.33728	0.464548	0.953478	0.0796436	10	32	20	7	16	1	0.3508	-1.511	0.01795	0.07938	Down Regulation	GO:0005975,GO:0004553	K01183	PF00704	PTHR11177,PTHR11177:SF170	-	AT5G24090.1	ATCHIA,CHIA	chitinase A	-	-	-	ko00520(Amino sugar and nucleotide sugar metabolism)
Potri.014G097900.v3.0	6.72107	5.95738	6.44365	2.53311	3.10792	2.55841	300	208	255	101	138	85	0.4193	-1.254	5.704e-16	1.58e-14	Down Regulation	GO:0055085,GO:0016020,GO:0006811,GO:0005216	K05391	PF00027,PF00520	PTHR10217,PTHR10217:SF527	-	AT5G53130.1	ATCNGC1,CNGC1	cyclic nucleotide gated channel 1	-	-	-	ko04626(Plant-pathogen interaction)
Potri.014G099000.v3.0	44.2256	46.576	46.3106	24.8165	21.6198	21.569	1606	1323	1491	805	781	583	0.4846	-1.045	4.922999999999999e-47	4.103e-45	Down Regulation	GO:0005515,GO:0016773	-	PF00240,PF00454	PTHR10666,PTHR10666:SF138	KOG2381	AT2G46500.2	ATPI4K GAMMA 4,PI4K GAMMA 4,UBDK GAMMA 4	phosphoinositide 4-kinase gamma 4	-	-	-	-
Potri.014G101700.v3.0	139.864	126.702	135.572	58.9508	51.5048	59.1006	1081	766	929	407	396	340	0.4101	-1.286	5.0619999999999995e-45	3.975e-43	Down Regulation	-	-	PF13833	PTHR10891,PTHR10891:SF624	KOG0028	-	-	Calcium-binding EF-hand family protein	-	-	-	-
Potri.014G104400.v3.0	5.85865	3.90774	6.03342	1.56837	1.15227	1.36887	46	24	42	11	9	8	0.2504	-1.997	6.978e-06	7.599e-05	Down Regulation	-	-	-	-	-	-	-	-	-	-	-	-
Potri.014G107400.v3.0	1.84287	0.362457	0.959351	0.317393	0.142503	0	13	2	6	2	1	0	0.1444	-2.792	0.02309	1	Down Regulation	-	-	-	-	-	-	-	-	-	-	-	-
Potri.014G111700.v3.0	1.29678	2.36833	1.6716	0.622163	0.465565	0.497773	14	20	16	6	5	4	0.2924	-1.774	0.004418	0.02533	Down Regulation	GO:0006355,GO:0005634	K14484	PF02309	PTHR31734,PTHR31734:SF15	-	AT3G62100.1	IAA30	indole-3-acetic acid inducible 30	-	-	-	ko04075(Plant hormone signal transduction)
Potri.014G117000.v3.0	6.90585	5.71688	6.57611	3.10505	2.333	2.88985	122	79	103	49	41	38	0.4205	-1.25	1.841e-07	2.507e-06	Down Regulation	-	K09422	PF00249	PTHR10641,PTHR10641:SF494	KOG0048	AT2G47190.1	ATMYB2,MYB2	myb domain protein 2	-	-	-	-
Potri.014G123400.v3.0	16.6511	13.9313	12.6845	7.02678	4.46943	6.20752	191	125	129	72	51	53	0.3963	-1.335	6.355e-10	1.127e-08	Down Regulation	-	-	PF05553	PTHR33265,PTHR33265:SF5	-	-	-	-	-	-	-	-
Potri.014G142300.v3.0	1.83401	1.5631	0.689534	0.456253	0.204849	0	9	6	3	2	1	0	0.1632	-2.615	0.03383	1	Down Regulation	-	-	-	-	-	-	-	-	-	-	-	-
Potri.014G144200.v3.0	5.63172	5.30505	6.35207	0.33182	0.595924	0.796436	19	14	19	1	2	2	0.09564	-3.386	4.708e-05	0.0004379	Down Regulation	-	-	-	-	-	-	-	Polynucleotidyl transferase, ribonuclease H-like superfamily protein	-	-	-	-
Potri.014G146000.v3.0	8.69458	7.61785	7.43957	2.4753	1.92134	1.66153	232	159	176	59	51	33	0.2496	-2.002	9.323999999999999e-23	3.64e-21	Down Regulation	GO:0016758,GO:0008152	-	PF00201	PTHR11926,PTHR11926:SF98	-	AT4G15550.1	IAGLU	indole-3-acetate beta-D-glucosyltransferase	-	-	-	-
Potri.014G146700.v3.0	2.37248	2.25311	3.36405	1.06238	1.05618	1.41156	70	52	88	28	31	31	0.428	-1.224	2.939e-05	0.000285	Down Regulation	-	K15015	PF01490	PTHR22950,PTHR22950:SF219	KOG1303	-	-	Transmembrane amino acid transporter family protein	-	-	-	-
Potri.014G148400.v3.0	0.776302	0.875684	0.875598	0.153362	0.0918089	0.245401	17	15	17	3	2	4	0.1841	-2.442	0.0005624	0.004176	Down Regulation	GO:0006468,GO:0005524,GO:0004672	K04733	PF00069	PTHR27005,PTHR27005:SF7	KOG1187	-	-	Wall-associated kinase family protein	-	-	-	-
Potri.014G153200.v3.0	1.53176	3.77661	2.46813	1.46981	0.769901	0.734966	14	27	20	12	7	5	0.3794	-1.398	0.01182	0.05691	Down Regulation	-	-	-	PTHR33148,PTHR33148:SF5	-	-	-	-	-	-	-	-
Potri.014G166600.v3.0	1.3308	0.803405	0.542037	0.662136	0.222965	0.198658	36	17	13	16	6	4	0.3943	-1.342	0.01912	0.08324	Down Regulation	GO:0016747	K15400	PF02458	PTHR31642,PTHR31642:SF10	-	-	-	HXXXD-type acyl-transferase family protein	-	-	GO:0016747//acyltransferase activity, transferring groups other than amino-acyl groups;	ko00073(Cutin, suberine and wax biosynthesis)
Potri.014G168400.v3.0	19.0547	24.3019	24.1017	7.2628	9.34931	5.79042	420	419	471	143	205	95	0.3276	-1.61	1.281e-27	6.06e-26	Down Regulation	GO:0016787	-	PF00293	PTHR13994,PTHR13994:SF15	KOG0648	AT5G47650.1	ATNUDT2,ATNUDX2,NUDT2	nudix hydrolase homolog 2	-	-	GO:0016787//hydrolase activity;	-
Potri.014G170000.v3.0	1.09137	1.04642	0.538548	0.229081	0.0685686	0.18328	16	12	7	3	1	2	0.1718	-2.541	0.003437	0.0205	Down Regulation	-	-	PF14009	PTHR33052,PTHR33052:SF13	-	-	-	-	-	-	-	-
Potri.014G171300.v3.0	305.921	311.975	327.991	122.624	110.365	111.429	2427	1936	2307	869	871	658	0.3556	-1.492	1e-100	1e-100	Down Regulation	-	-	-	PTHR22814,PTHR22814:SF106	-	-	-	Heavy metal transport/detoxification superfamily protein	-	-	-	-
Potri.014G195100.v3.0	20.0038	21.2	21.9747	6.62689	6.50143	7.75546	1497	1241	1458	443	484	432	0.3217	-1.636	1.437e-89	2.778e-87	Down Regulation	GO:0005515,GO:0006468,GO:0005524,GO:0004672	-	PF00560,PF08263,PF13855,PF00069	PTHR27000,PTHR27000:SF64	KOG1187	-	-	Protein kinase family protein with leucine-rich repeat domain	-	-	-	-
Potri.015G001300.v3.0	18.0395	19.133	19.2919	7.03078	10.0074	6.55265	270	224	256	94	149	73	0.4113	-1.282	7.633e-15	1.97e-13	Down Regulation	-	-	PF04654	PTHR31168,PTHR31168:SF3	-	-	-	Protein of unknown function, DUF599	-	-	-	-
Potri.015G005700.v3.0	0.964635	0.986569	1.08802	0.431955	0.387879	0.129598	10	8	10	4	4	1	0.3123	-1.679	0.04048	0.1485	Down Regulation	-	-	PF14009	PTHR33148,PTHR33148:SF11	-	-	-	-	-	-	-	-
Potri.015G010500.v3.0	59.7752	86.3424	72.4558	30.1996	46.0422	28.9419	308	348	331	139	236	111	0.4741	-1.077	1.076e-10	2.023e-09	Down Regulation	-	-	-	PTHR34467,PTHR34467:SF1	-	-	-	-	-	-	-	-
Potri.015G015000.v3.0	6.98672	7.27791	5.25359	0.869053	2.60125	3.47651	27	22	18	3	10	10	0.3429	-1.544	0.004302	0.02477	Down Regulation	-	-	-	-	-	-	-	-	-	-	-	-
Potri.015G018500.v3.0	2.25526	1.48278	2.39838	0.432809	1.36026	0.432846	35	18	33	6	21	5	0.3605	-1.472	0.003322	0.01991	Down Regulation	GO:0006468,GO:0005524,GO:0004672	-	PF00069	PTHR27009,PTHR27009:SF19	KOG1187	-	-	receptor serine/threonine kinase, putative	-	-	-	-
Potri.015G018800.v3.0	0.913296	1.34272	0.927104	0.357845	0.0918089	0.490801	20	23	18	7	2	8	0.2809	-1.832	0.002071	0.01324	Down Regulation	GO:0003824,GO:0006470,GO:0004722	K14497	PF00481	PTHR13832,PTHR13832:SF326	KOG0698	AT2G29380.1	HAI3	highly ABA-induced PP2C gene 3	-	-	-	ko04075(Plant hormone signal transduction);ko04016(MAPK signaling pathway - plant)
Potri.015G031000.v3.0	43.3865	39.3142	44.5481	22.7297	19.591	22.3002	1171	830	1066	548	526	448	0.4944	-1.016	4.646e-31	2.4369999999999998e-29	Down Regulation	GO:0016567,GO:0004842	-	PF04564	PTHR22849,PTHR22849:SF9	-	-	-	ARM repeat superfamily protein	-	-	-	-
Potri.015G045300.v3.0	9.04539	10.5525	11.5213	3.50371	5.32434	2.63378	263	240	297	91	154	57	0.3639	-1.458	1.004e-14	2.564e-13	Down Regulation	GO:0006950,GO:0005516	-	PF07887	PTHR31713,PTHR31713:SF15	-	-	-	Calmodulin-binding protein	-	-	-	-
Potri.015G045500.v3.0	2.63239	2.12546	3.48999	0.878901	1.53201	0.372272	57	36	67	17	33	6	0.3366	-1.571	5.923e-05	0.0005393	Down Regulation	GO:0016020,GO:0008375	-	PF02485	PTHR31042,PTHR31042:SF20	-	-	-	Core-2/I-branching beta-1,6-N-acetylglucosaminyltransferase family protein	-	-	-	-
Potri.015G046600.v3.0	1.21659	1.7627	1.09777	0.181593	0.326127	0.326895	15	17	12	2	4	3	0.2003	-2.32	0.001485	0.009891	Down Regulation	-	-	PF05678	PTHR33143,PTHR33143:SF4	-	-	-	VQ motif-containing protein	-	-	-	-
Potri.015G055000.v3.0	32.9285	31.0446	36.1543	12.0157	12.8402	11.4839	678	500	660	221	263	176	0.3548	-1.495	2.606e-43	1.9809999999999997e-41	Down Regulation	GO:0016021,GO:0005783	K04710	PF03798	PTHR12560,PTHR12560:SF13	KOG1607	AT1G13580.3	LAG13	LAG1 longevity assurance homolog 3	-	-	-	ko00600(Sphingolipid metabolism)
Potri.015G055100.v3.0	5.28104	9.68679	8.02837	1.54226	0.692446	2.15935	23	33	31	6	3	7	0.1825	-2.454	7.826e-06	8.441e-05	Down Regulation	-	-	-	-	-	-	-	-	-	-	-	-
Potri.015G074500.v3.0	84.4261	70.5576	82.6927	39.1511	31.7687	44.6605	927	606	805	384	347	365	0.4721	-1.083	3.3700000000000004e-21	1.227e-19	Down Regulation	GO:0046983,GO:0003677	-	PF00010	PTHR13935,PTHR13935:SF59	-	-	-	basic helix-loop-helix (bHLH) DNA-binding superfamily protein	-	-	-	-
Potri.015G090400.v3.0	1.25403	0.986569	1.46883	0.539944	0.678789	0.453592	26	16	27	10	14	7	0.4424	-1.177	0.01545	0.0707	Down Regulation	-	K02495	-	PTHR13932,PTHR13932:SF3	-	-	-	Radical SAM superfamily protein	-	-	-	ko00860(Porphyrin metabolism)
Potri.015G116800.v3.0	34.0431	28.81	28.9334	15.5663	14.2189	16.1044	142	94	107	58	59	50	0.4853	-1.043	1.448e-06	1.744e-05	Down Regulation	-	-	-	PTHR37183	-	-	-	-	-	-	-	-
Potri.015G125000.v3.0	23.2847	24.6949	23.8691	10.8123	11.0696	10.4138	757	628	688	314	358	252	0.4396	-1.186	2.9469999999999997e-37	1.8870000000000002e-35	Down Regulation	-	-	PF12796	PTHR24177,PTHR24177:SF42	-	-	-	Ankyrin repeat family protein	-	-	-	-
Potri.015G127200.v3.0	4.43117	5.38516	4.53519	1.86788	1.37482	1.94766	162	154	147	61	50	53	0.3514	-1.509	2.628e-13	6.062e-12	Down Regulation	GO:0005507,GO:0055114,GO:0016491	-	PF07732,PF07731,PF00394	PTHR11709,PTHR11709:SF123	-	AT4G25240.1	SKS1	SKU5 similar 1	-	-	-	-
Potri.015G136400.v3.0	76.4049	74.8277	69.3411	25.5062	23.6933	18.3836	1167	894	939	348	360	209	0.3004	-1.735	3.496e-66	4.377e-64	Down Regulation	GO:0006355,GO:0003700	-	PF00847	PTHR31839,PTHR31839:SF8	-	AT5G51990.1	CBF4,DREB1D	C-repeat-binding factor 4	-	-	-	-
Potri.015G142700.v3.0	49.648	50.8975	52.0475	23.5291	25.9362	26.6082	737	591	685	312	383	294	0.4862	-1.04	2.277e-28	1.1030000000000001e-26	Down Regulation	-	-	-	PTHR23042,PTHR23042:SF51	-	AT3G47640.2	PYE	basic helix-loop-helix (bHLH) DNA-binding superfamily protein	-	-	-	-
Potri.016G015600.v3.0	4.62634	6.47769	3.10601	1.60305	2.6575	1.33188	42	46	25	13	24	9	0.3913	-1.354	0.001211	0.008249	Down Regulation	-	-	-	PTHR34663,PTHR34663:SF2	-	AT3G54540.1	ATGCN4,GCN4	general control non-repressible 4	-	-	-	-
Potri.016G025800.v3.0	1.35423	1.83021	1.44017	0.822988	0.816802	0.571808	105	111	99	57	63	33	0.4722	-1.082	3.677e-06	4.204e-05	Down Regulation	GO:0003677,GO:0046983	-	PF02892,PF05699,PF14372,PF03514	PTHR23272,PTHR23272:SF0	KOG1121	-	-	BED zinc finger ;hAT family dimerisation domain	-	-	-	-
Potri.016G026000.v3.0	0.345389	0.574018	0.272697	0.0386655	0.0347201	0.18561	10	13	7	1	1	4	0.2019	-2.308	0.01064	0.05227	Down Regulation	-	-	PF03514	PTHR31636,PTHR31636:SF50	-	AT1G66350.1	RGL,RGL1	RGA-like 1	-	-	-	-
Potri.016G027700.v3.0	0.0933696	0.310351	0.273813	0.0209051	0	0	5	13	13	1	0	0	0.03361	-4.895	0.0004419	0.003375	Down Regulation	GO:0003677,GO:0046983	-	PF02892,PF05699,PF14372	PTHR23272,PTHR23272:SF0	KOG1121	-	-	BED zinc finger ;hAT family dimerisation domain	-	-	-	-
Potri.016G031000.v3.0	0.646348	1.00993	1.21504	0.401985	0.577547	0.434181	18	22	30	10	16	9	0.4862	-1.04	0.02902	0.1153	Down Regulation	GO:0055114,GO:0020037,GO:0016705,GO:0005506	-	PF00067	PTHR24298,PTHR24298:SF0	KOG0156	AT2G40890.1	CYP98A3	cytochrome P450, family 98, subfamily A, polypeptide 3	-	-	-	-
Potri.016G034000.v3.0	0.336516	0.358508	0.358473	0.251148	0.112761	0.0502339	18	15	17	12	6	2	0.3899	-1.359	0.02537	0.1039	Down Regulation	GO:0005524,GO:0003676,GO:0016818,GO:0008270	K15711	PF13920,PF00270,PF08797,PF00271	PTHR10799,PTHR10799:SF271	KOG1001	-	-	DNA/RNA helicase protein	-	-	-	-
Potri.016G039600.v3.0	0.252749	0.282731	0.285079	0	0.063519	0.0848915	8	7	8	0	2	2	0.173	-2.531	0.01654	0.07453	Down Regulation	-	-	PF03140	PTHR31549,PTHR31549:SF27	-	-	-	Plant protein of unknown function (DUF247)	-	-	-	-
Potri.016G046400.v3.0	2.39469	1.88396	2.59711	0.927972	0.92587	1.2374	26	16	25	9	10	10	0.4338	-1.205	0.0143	0.06644	Down Regulation	GO:0009790	-	PF03760	PTHR33493,PTHR33493:SF2	-	AT5G06760.1	LEA4-5	Late Embryogenesis Abundant 4-5	GO:0009790//embryo development;	-	-	-
Potri.016G052500.v3.0	2.03779	2.60516	1.79201	0.889306	0.451362	0.55683	59	59	46	23	13	12	0.2884	-1.794	7e-07	8.822e-06	Down Regulation	GO:0016758,GO:0008152	-	PF00201	PTHR11926,PTHR11926:SF224	KOG1192	AT4G15550.1	IAGLU	indole-3-acetate beta-D-glucosyltransferase	-	-	-	-
Potri.016G054600.v3.0	236.185	239.186	232.898	104.502	97.6202	99.0315	7722	6117	6751	3052	3175	2410	0.4151	-1.268	1e-100	1e-100	Down Regulation	GO:0006468,GO:0004672	K13412	PF13833,PF13499,PF07714	PTHR24349,PTHR24349:SF126	KOG0032	AT3G57530.1	ATCPK32,CDPK32,CPK32	calcium-dependent protein kinase 32	-	-	-	ko04626(Plant-pathogen interaction)
Potri.016G059700.v3.0	202.897	190.1	212.211	62.8881	60.8233	60.3921	3796	2782	3520	1051	1132	841	0.2968	-1.752	1e-100	1e-100	Down Regulation	GO:0007275,GO:0006511,GO:0005634	K04506	PF03145	PTHR10315,PTHR10315:SF34	KOG3002	AT3G58040.1	SINAT2	seven in absentia of Arabidopsis 2	-	-	-	ko04120(Ubiquitin mediated proteolysis)
Potri.016G065000.v3.0	5.42887	3.92283	5.21809	2.3253	2.42022	2.28322	115	65	98	44	51	36	0.4691	-1.092	9.393e-06	0.0001001	Down Regulation	-	-	PF12695	PTHR23024,PTHR23024:SF102	KOG1515	-	-	alpha/beta-Hydrolases superfamily protein	-	-	-	-
Potri.016G066700.v3.0	7.96531	10.5904	8.65473	4.22071	4.61744	4.38753	300	312	289	142	173	123	0.4766	-1.069	7.808e-14	1.862e-12	Down Regulation	GO:0006468,GO:0004672	K13412	PF07714,PF13499	PTHR24349,PTHR24349:SF161	KOG0032	AT3G10660.1	ATCPK2,CPK2	calmodulin-domain protein kinase cdpk isoform 2	-	-	-	ko04626(Plant-pathogen interaction)
Potri.016G068600.v3.0	135.1	133.921	145.765	62.3395	64.9026	61.2967	2511	1947	2402	1035	1200	848	0.444	-1.171	2.881e-81	4.7890000000000003e-79	Down Regulation	GO:0005515,GO:0016020	K08486	PF05739,PF00804	PTHR19957,PTHR19957:SF69	KOG0810	AT3G11820.1	AT-SYR1,ATSYP121,ATSYR1,PEN1,SYP121,SYR1	syntaxin of plants 121	-	-	-	ko04130(SNARE interactions in vesicular transport)
Potri.016G076100.v3.0	28.9606	30.5672	28.8432	9.37555	8.48315	8.50313	453	374	400	131	132	99	0.2914	-1.779	1.6260000000000002e-42	1.1979999999999999e-40	Down Regulation	GO:0006355,GO:0003677	-	PF02365	PTHR31989,PTHR31989:SF33	-	AT5G22380.1	anac090,NAC090	NAC domain containing protein 90	-	-	-	-
Potri.016G078700.v3.0	1.38743	1.99544	4.89031	0.3883	0.523018	0.466	8	9	25	2	3	2	0.1635	-2.613	0.001608	0.01061	Down Regulation	-	-	-	PTHR37741,PTHR37741:SF1	-	-	-	-	-	-	-	-
Potri.016G080700.v3.0	58.8746	59.8371	64.0348	25.241	23.933	26.9036	1961	1559	1891	751	793	667	0.4057	-1.302	5.628e-78	8.936e-76	Down Regulation	-	-	PF13962,PF12796	PTHR24186,PTHR24186:SF4	KOG4412	-	-	Ankyrin repeat family protein	-	-	-	-
Potri.016G104300.v3.0	31.2113	47.0265	29.5458	21.6818	15.2674	9.92142	224	264	188	139	109	53	0.4263	-1.23	0.0009602	0.006714	Down Regulation	-	-	PF14368	PTHR33122,PTHR33122:SF6	-	-	-	Bifunctional inhibitor/lipid-transfer protein/seed storage 2S albumin superfamily protein	-	-	-	-
Potri.016G105700.v3.0	101.26	106.968	108.701	39.3212	37.3251	40.9712	1969	1627	1874	683	722	593	0.3618	-1.467	1e-100	1e-100	Down Regulation	-	-	PF14360	PTHR21290,PTHR21290:SF29	KOG3058	AT3G54020.1	AtIPCS1	Arabidopsis Inositol phosphorylceramide synthase 1	-	-	-	-
Potri.016G106800.v3.0	7.92631	7.43818	7.98908	3.96468	4.40778	2.94544	94	69	84	42	52	26	0.4765	-1.069	2.834e-05	0.000276	Down Regulation	-	-	PF06521	PTHR33649,PTHR33649:SF4	-	-	-	PAR1 protein	-	-	-	-
Potri.016G108800.v3.0	14.2987	13.8554	13.8677	7.74865	6.40867	5.7508	157	119	135	76	70	47	0.4635	-1.109	2.976e-08	4.412e-07	Down Regulation	-	-	PF06521	PTHR33649,PTHR33649:SF4	-	-	-	PAR1 protein	-	-	-	-
Potri.016G109100.v3.0	1.15185	0.358189	1.29919	0.278805	0.312945	0.250946	37	9	37	8	10	6	0.2911	-1.78	0.001076	0.007444	Down Regulation	-	-	-	PTHR35117	-	-	-	-	-	-	-	-
Potri.016G109700.v3.0	72.575	77.2315	77.3707	27.0631	28.8104	29.4485	2864	2384	2707	954	1131	865	0.3666	-1.448	1e-100	1e-100	Down Regulation	-	-	PF10250	PTHR31741,PTHR31741:SF4	-	-	-	O-fucosyltransferase family protein	-	-	-	-
Potri.016G112400.v3.0	6.05344	7.08757	5.61091	2.21417	3.5246	2.93905	202	185	166	66	117	73	0.4536	-1.14	1.44e-09	2.471e-08	Down Regulation	GO:0016747	-	PF02458	PTHR31896,PTHR31896:SF5	-	-	-	HXXXD-type acyl-transferase family protein	-	-	GO:0016747//acyltransferase activity, transferring groups other than amino-acyl groups;	-
Potri.016G117300.v3.0	9.02451	9.52744	7.55204	4.30181	3.16052	4.22396	155	128	115	66	54	54	0.4349	-1.201	1.614e-08	2.476e-07	Down Regulation	GO:0006351,GO:0005634,GO:0003700	-	PF13837	PTHR10032,PTHR10032:SF215	KOG4282	-	-	Homeodomain-like superfamily protein	-	-	-	-
Potri.016G119400.v3.0	0.0867146	0.110858	0.391225	0	0.0435848	0	2	2	8	0	1	0	0.08895	-3.491	0.03573	1	Down Regulation	GO:0016021,GO:0004659	K04040	PF01040	PTHR11048,PTHR11048:SF18	-	AT3G51820.1	ATG4,CHLG,G4	UbiA prenyltransferase family protein	-	-	-	ko00860(Porphyrin metabolism)
Potri.016G125000.v3.0	1.90612	1.53905	2.09335	1.17924	0.35297	0.606517	38	24	37	21	7	9	0.3746	-1.417	0.001756	0.01145	Down Regulation	GO:0055114,GO:0020037,GO:0006979,GO:0004601	K00430	PF00141	PTHR31235,PTHR31235:SF27	-	-	-	Peroxidase superfamily protein	-	-	-	ko00940(Phenylpropanoid biosynthesis)
Potri.016G128100.v3.0	24.7542	25.5356	22.1365	12.1195	10.1191	11.0998	782	631	620	342	318	261	0.4489	-1.156	2.615e-29	1.302e-27	Down Regulation	-	-	PF05050	PTHR10108,PTHR10108:SF885	-	-	-	methyltransferases	-	-	-	-
Potri.016G128300.v3.0	306.147	321.602	312.62	129.67	125.17	129.599	10892	8950	9861	4121	4430	3432	0.3992	-1.325	1e-100	1e-100	Down Regulation	GO:0043565,GO:0006355,GO:0003700	K13424	PF03106	PTHR31221,PTHR31221:SF1	-	AT2G38470.1	ATWRKY33,WRKY33	WRKY DNA-binding protein 33	-	-	-	ko04626(Plant-pathogen interaction);ko04016(MAPK signaling pathway - plant)
Potri.016G131800.v3.0	90.3766	82.3086	84.8201	36.4161	31.4164	31.7932	1203	857	1001	433	416	315	0.3773	-1.406	8.076e-56	8.256999999999999e-54	Down Regulation	-	-	PF04525	PTHR31087,PTHR31087:SF11	-	-	-	Protein of unknown function (DUF567)	-	-	-	-
Potri.016G134100.v3.0	279.857	265.452	262.749	104.058	101.346	109.894	1957	1452	1629	650	705	572	0.38	-1.396	1.272e-85	2.289e-83	Down Regulation	-	-	-	PTHR33599,PTHR33599:SF4	-	-	-	-	-	-	-	-
Potri.016G134200.v3.0	8.85474	10.8375	9.40669	3.95739	3.48458	4.70317	258	247	243	103	101	102	0.4059	-1.301	6.662e-16	1.838e-14	Down Regulation	GO:0003677	-	PF13724,PF04844	PTHR33057,PTHR33057:SF22	-	AT2G30400.1	ATOFP2,OFP2	ovate family protein 2	-	-	GO:0003677//DNA binding;	-
Potri.016G142000.v3.0	58.8475	62.3205	60.0063	19.2294	18.1466	20.1926	740	613	669	216	227	189	0.3095	-1.692	4.243e-61	4.9019999999999995e-59	Down Regulation	GO:0005509	K13448	PF13499,PF13405	PTHR10891,PTHR10891:SF589	KOG0027	AT4G20780.1	CML42	calmodulin like 42	-	-	GO:0005509//calcium ion binding;	ko04626(Plant-pathogen interaction)
Potri.017G003000.v3.0	4.25917	3.94294	3.81004	2.1374	1.62403	0.789261	29	21	23	13	11	4	0.375	-1.415	0.004364	0.02509	Down Regulation	-	-	-	-	-	-	-	-	-	-	-	-
Potri.017G003100.v3.0	5.37505	5.0593	5.26311	2.5127	2.61256	1.50775	91	67	79	38	44	19	0.4168	-1.262	3.811e-06	4.344e-05	Down Regulation	GO:0006468,GO:0005524,GO:0004672	-	PF00069	PTHR27000,PTHR27000:SF113	KOG1187	AT5G48380.1	BIR1	BAK1-interacting receptor-like kinase 1	-	-	-	-
Potri.017G003400.v3.0	0.297307	0.696821	0.447114	0	0.149434	0	6	11	8	0	3	0	0.1118	-3.161	0.006736	0.03597	Down Regulation	GO:0006468,GO:0005524,GO:0004672	-	PF00069	PTHR27000,PTHR27000:SF10	KOG1187	AT5G48380.1	BIR1	BAK1-interacting receptor-like kinase 1	-	-	-	-
Potri.017G004800.v3.0	4.27525	4.68478	5.352	2.20895	2.17246	1.70419	91	78	101	42	46	27	0.4179	-1.259	5.411e-07	6.904e-06	Down Regulation	GO:0055114,GO:0016491,GO:0008270	K07119	PF00107,PF16884	PTHR11695,PTHR11695:SF564	KOG1196	-	-	Zinc-binding dehydrogenase family protein	-	-	-	-
Potri.017G005100.v3.0	0.517535	1.48866	1.89713	0.434527	0	0.173825	4	9	13	3	0	1	0.151	-2.727	0.01039	0.05131	Down Regulation	-	-	-	-	-	-	-	-	-	-	-	-
Potri.017G006000.v3.0	0.362274	0.405247	0.102153	0.10139	0.0455219	0	8	7	2	2	1	0	0.171	-2.548	0.04308	1	Down Regulation	GO:0055114,GO:0016491,GO:0008270	K07119	PF00107,PF16884	PTHR11695,PTHR11695:SF564	-	-	-	Zinc-binding dehydrogenase family protein	-	-	-	-
Potri.017G013300.v3.0	34.6295	29.8681	30.2165	15.2859	14.4568	15.0663	667	450	516	263	277	216	0.4604	-1.119	3.0579999999999998e-24	1.2859999999999998e-22	Down Regulation	GO:0003824,GO:0006470,GO:0004722	K17506	PF00481	PTHR13832,PTHR13832:SF372	KOG0698	-	-	Protein phosphatase 2C family protein	-	-	-	-
Potri.017G014300.v3.0	0.811429	0.801588	0.665613	0.495478	0.44492	0.148656	22	17	16	12	12	3	0.4753	-1.073	0.0496	0.1727	Down Regulation	-	-	PF02453	PTHR10994	KOG1792	-	-	Reticulon family protein	-	-	-	-
Potri.017G015000.v3.0	0.262002	0.223299	0.26268	0	0	0	9	6	8	0	0	0	0.02402	-5.38	0.0002128	1	Down Regulation	-	-	-	PTHR23155,PTHR23155:SF563	-	-	-	LRR and NB-ARC domains-containing disease resistance protein	-	-	-	-
Potri.017G015600.v3.0	11.4727	13.4806	12.5477	5.68801	5.5624	5.84434	989	909	959	438	477	375	0.4454	-1.167	1.565e-42	1.156e-40	Down Regulation	GO:0043531	-	PF00931	PTHR23155,PTHR23155:SF580	KOG4658	-	-	LRR and NB-ARC domains-containing disease resistance protein	-	-	GO:0043531//ADP binding;	-
Potri.017G017300.v3.0	695.984	644.076	684.348	231.168	227.435	227.303	6660	4821	5806	1976	2165	1619	0.3305	-1.597	1e-100	1e-100	Down Regulation	GO:0045454,GO:0015035,GO:0009055	-	PF00462	PTHR10168,PTHR10168:SF111	KOG1752	AT1G28480.1	GRX480,roxy19	Thioredoxin superfamily protein	-	-	-	-
Potri.017G035500.v3.0	0.219191	0.595465	0.741683	0.12269	0.275427	0.11043	8	17	24	4	10	3	0.3286	-1.605	0.01458	0.06745	Down Regulation	GO:0006468,GO:0005524,GO:0004672	K04733	PF00069	PTHR27009,PTHR27009:SF2	KOG1187	AT1G66980.1	SNC4	suppressor of npr1-1 constitutive 4	-	-	-	-
Potri.017G038400.v3.0	17.4189	19.9848	18.3876	6.00004	6.17352	4.65042	156	140	146	48	55	31	0.297	-1.751	1.974e-16	5.645e-15	Down Regulation	GO:0008270,GO:0005515	-	PF13639	PTHR22763	-	-	-	RING/U-box superfamily protein	-	-	-	-
Potri.017G050200.v3.0	8.6237	10.8737	8.9273	5.55438	3.68134	3.49162	73	72	67	42	31	22	0.4397	-1.185	3.331e-05	0.0003191	Down Regulation	-	-	-	-	-	AT5G64310.1	AGP1,ATAGP1	arabinogalactan protein 1	-	-	-	-
Potri.017G056600.v3.0	0.179805	0.0766223	0.270405	0	0	0	3	1	4	0	0	0	0.06988	-3.839	0.04329	1	Down Regulation	-	-	-	PTHR10887,PTHR10887:SF369	-	AT4G15570.1	MAA3	P-loop containing nucleoside triphosphate hydrolases superfamily protein	-	-	-	-
Potri.017G070000.v3.0	8.98914	12.271	10.9982	5.45798	4.13526	4.50321	59	63	64	32	27	22	0.4281	-1.224	4.457e-05	0.0004171	Down Regulation	-	-	-	PTHR33142,PTHR33142:SF9	-	-	-	-	-	-	-	-
Potri.017G074800.v3.0	69.9741	68.6587	70.0186	32.1949	30.723	30.8183	2056	1578	1824	845	898	674	0.4384	-1.19	4.732e-77	7.35e-75	Down Regulation	-	-	PF07059	PTHR31558,PTHR31558:SF3	-	AT1G59650.1	CW14	Protein of unknown function (DUF1336)	-	-	-	-
Potri.017G077100.v3.0	97.6329	105.133	97.4541	35.4863	30.2266	28.716	1078	908	954	350	332	236	0.3078	-1.7	4.515e-75	6.717999999999999e-73	Down Regulation	-	-	-	PTHR33120,PTHR33120:SF1	-	-	-	-	-	-	-	-
Potri.017G085000.v3.0	0.105261	0.269137	0.341335	0.132567	0.0264534	0.0176772	8	16	23	9	2	1	0.246	-2.023	0.006526	0.03503	Down Regulation	GO:0016887,GO:0005524,GO:0055085,GO:0042626,GO:0016021,GO:0006810	K05658	PF00005,PF00664	PTHR24221,PTHR24221:SF141	-	-	-	ABC transporter family protein	-	-	-	ko02010(ABC transporters)
Potri.017G094500.v3.0	6.61631	7.3154	6.30287	2.30212	4.53888	3.24326	148	128	125	46	101	54	0.4893	-1.031	3.757e-06	4.292e-05	Down Regulation	GO:0007165	-	PF07897,PF16136	PTHR31413,PTHR31413:SF0	-	AT1G13740.1	AFP2	ABI five binding protein 2	GO:0007165//signal transduction;	-	-	-
Potri.017G101600.v3.0	28.3505	28.3973	26.7847	13.8512	11.0667	11.9763	1164	912	975	508	452	366	0.4308	-1.215	1.2389999999999998e-41	8.828e-40	Down Regulation	-	-	PF10250	PTHR31741,PTHR31741:SF18	-	-	-	O-fucosyltransferase family protein	-	-	-	-
Potri.017G102900.v3.0	0.46342	0.675114	0.522696	0.301622	0.216676	0.188228	43	49	43	25	20	13	0.4193	-1.254	0.0004378	0.003349	Down Regulation	GO:0007165,GO:0005515,GO:0043531	-	PF13676,PF00931,PF01582	PTHR11017,PTHR11017:SF174	KOG0617	-	-	disease resistance protein (TIR-NBS-LRR class), putative	-	-	-	-
Potri.017G103500.v3.0	7.92644	7.58792	8.0875	0.719471	0.658725	0.592556	629	471	569	51	52	35	0.08179	-3.612	1e-100	1e-100	Down Regulation	GO:0007165,GO:0005515,GO:0043531	-	PF01582,PF00931	PTHR11017,PTHR11017:SF174	KOG4658	-	-	Disease resistance protein (TIR-NBS-LRR class) family	-	-	-	-
Potri.017G105000.v3.0	0.40069	0.278079	0.193689	0.115345	0.149609	0.169187	35	19	15	9	13	11	0.4802	-1.058	0.0318	0.1237	Down Regulation	GO:0007165,GO:0005515,GO:0043531	-	PF01582,PF00931	PTHR11017,PTHR11017:SF174	-	-	-	Disease resistance protein (TIR-NBS-LRR class) family	-	-	-	-
Potri.017G116600.v3.0	32.6047	32.0866	36.6429	15.1647	14.7963	17.0174	556	428	554	231	251	216	0.4511	-1.149	9.276000000000001e-25	3.9889999999999996e-23	Down Regulation	GO:0055114,GO:0016491,GO:0006633,GO:0005506	K00227	PF04116	PTHR11863,PTHR11863:SF33	KOG0872	AT3G02580.1	BUL1,DWF7,STE1	sterol 1	-	-	-	ko00100(Steroid biosynthesis)
Potri.017G117400.v3.0	1.23673	1.94039	2.15578	0.44052	1.18671	0.226572	22	27	34	7	21	3	0.3512	-1.51	0.003599	0.02129	Down Regulation	GO:0030247	-	PF13947,PF14380	PTHR33138,PTHR33138:SF3	-	-	-	Protein kinase superfamily protein	-	-	GO:0030247//polysaccharide binding;	-
Potri.017G145500.v3.0	10.5321	11.2443	11.6897	2.57132	3.15368	2.40847	376	314	370	82	112	64	0.239	-2.065	2.071e-43	1.5819999999999998e-41	Down Regulation	GO:0016020,GO:0006810,GO:0005215	K14638	PF00854	PTHR11654,PTHR11654:SF130	KOG1237	-	-	Major facilitator superfamily protein	-	-	-	-
Potri.017G150300.v3.0	14.4392	15.4821	14.7101	3.3024	6.08693	3.96322	93	78	84	19	39	19	0.2952	-1.76	7.962e-10	1.395e-08	Down Regulation	-	-	-	-	-	-	-	-	-	-	-	-
Potri.017G150400.v3.0	10.5564	11.7873	10.5502	2.99182	3.08952	4.84716	79	69	70	20	23	27	0.3204	-1.642	4.048e-08	5.933e-07	Down Regulation	-	-	-	-	-	-	-	-	-	-	-	-
Potri.018G006300.v3.0	7.11229	6.23195	6.94041	2.81803	2.65098	4.24083	178	122	154	63	66	79	0.4616	-1.115	5.47e-08	7.896e-07	Down Regulation	-	K14816	PF12171,PF12756	PTHR13182,PTHR13182:SF8	KOG2785	-	-	Zinc finger protein 622	-	-	-	-
Potri.018G011500.v3.0	0.504196	0.501337	0.484438	0.334481	0.150175	0.200706	27	21	23	16	8	8	0.4479	-1.159	0.01627	0.0735	Down Regulation	GO:0016020,GO:0004970	-	PF00497,PF13458,PF00060	PTHR18966,PTHR18966:SF242	KOG1052	AT2G29110.1	ATGLR2.8,GLR2.8	glutamate receptor 2.8	-	-	-	-
Potri.018G012600.v3.0	0.185254	0.213149	0.12537	0	0.0558678	0.0248886	10	9	6	0	3	1	0.155	-2.689	0.01079	0.0529	Down Regulation	GO:0016020,GO:0004970	K05387	PF00497,PF13458,PF00060	PTHR18966,PTHR18966:SF242	KOG1052	AT2G29120.1	ATGLR2.7,GLR2.7	glutamate receptor 2.7	-	-	-	-
Potri.018G013200.v3.0	0.268075	0.235616	0.207876	0.112539	0.0336853	0.0450195	16	11	11	6	2	2	0.2619	-1.933	0.00966	0.0484	Down Regulation	GO:0016020,GO:0004970	K05387	PF00497,PF13458,PF00060	PTHR18966,PTHR18966:SF242	KOG1052	AT2G29110.1	ATGLR2.8,GLR2.8	glutamate receptor 2.8	-	-	-	-
Potri.018G014700.v3.0	0.723782	0.9253	0.699738	0.115751	0.20788	0.231522	21	21	18	3	6	5	0.23	-2.121	0.0004466	0.003409	Down Regulation	GO:0006508,GO:0004190	-	PF00026	PTHR13683,PTHR13683:SF246	KOG1339	-	-	Eukaryotic aspartyl protease family protein	-	-	-	-
Potri.018G014900.v3.0	2.79173	4.6265	3.30432	1.54335	0.900815	0.83348	81	105	85	40	26	18	0.3014	-1.73	4.997e-09	8.116e-08	Down Regulation	GO:0006508,GO:0004190	-	PF00026	PTHR13683,PTHR13683:SF246	KOG1339	-	-	Eukaryotic aspartyl protease family protein	-	-	-	-
Potri.018G027200.v3.0	13.6221	12.3988	12.9025	2.72205	2.24986	3.34098	493	351	414	88	81	90	0.206	-2.279	1.019e-52	9.588999999999999e-51	Down Regulation	-	-	PF10358	PTHR31182,PTHR31182:SF5	-	-	-	-	-	-	-	-
Potri.018G032200.v3.0	77.5712	83.487	83.1204	29.7054	30.6994	31.8497	2441	2055	2319	835	961	746	0.3688	-1.439	1e-100	1e-100	Down Regulation	GO:0016747,GO:0008610,GO:0016020,GO:0006633	K15397	PF08541,PF08392	PTHR31561,PTHR31561:SF19	-	AT2G26640.1	KCS11	3-ketoacyl-CoA synthase 11	-	-	-	ko04626(Plant-pathogen interaction);ko00062(Fatty acid elongation)
Potri.018G038100.v3.0	437.864	410.814	425.036	156.296	158.837	148.681	4190	3075	3606	1336	1512	1059	0.3555	-1.492	1e-100	1e-100	Down Regulation	GO:0006355,GO:0003700	-	PF00847	PTHR31985,PTHR31985:SF27	-	-	-	Integrase-type DNA-binding superfamily protein	-	-	-	-
Potri.018G049600.v3.0	1.04291	1.40345	1.17631	0.614482	0.386247	0.36872	19	20	19	10	7	5	0.3718	-1.427	0.00891	0.04533	Down Regulation	-	K09422	PF00249	PTHR10641,PTHR10641:SF459	KOG0048	AT2G16720.1	ATMYB7,ATY49,MYB7	myb domain protein 7	-	-	-	-
Potri.018G051300.v3.0	64.7946	58.3637	59.9125	28.9288	26.8107	30.4313	2031	1431	1665	810	836	710	0.4582	-1.126	1.6019999999999998e-51	1.473e-49	Down Regulation	GO:0055114,GO:0020037,GO:0016705,GO:0005506	-	PF00067	PTHR24298,PTHR24298:SF67	KOG0156	AT5G07990.1	CYP75B1,D501,TT7	Cytochrome P450 superfamily protein	-	-	-	-
Potri.018G051700.v3.0	2.11719	1.89466	1.9104	0.237014	0	0.568883	10	7	8	1	0	2	0.1228	-3.026	0.006902	0.03673	Down Regulation	-	-	-	-	-	-	-	-	-	-	-	-
Potri.018G061900.v3.0	4.13687	3.83918	4.76971	1.06345	0.954934	1.02923	135	98	138	31	31	25	0.2327	-2.103	1.865e-17	5.585e-16	Down Regulation	-	-	-	PTHR31250,PTHR31250:SF13	-	AT4G33050.3	EDA39	calmodulin-binding family protein	-	-	-	-
Potri.018G065600.v3.0	20.3846	20.2463	22.677	8.88688	8.9425	10.8795	511	397	504	199	223	203	0.4407	-1.182	1.99e-23	7.989e-22	Down Regulation	GO:0055114,GO:0016491,GO:0010181	K05894	PF00724	PTHR22893,PTHR22893:SF67	KOG0134	AT2G06050.3	DDE1,OPR3	oxophytodienoate-reductase 3	-	-	-	ko00592(alpha-Linolenic acid metabolism)
Potri.018G075900.v3.0	33.5636	37.3917	36.5228	13.777	11.9857	16.5768	1050	915	1013	385	373	386	0.3831	-1.384	2.345e-43	1.7869999999999997e-41	Down Regulation	GO:0005515	-	PF00560	PTHR32093	-	-	-	Leucine-rich repeat (LRR) family protein	-	-	GO:0005515//protein binding;	-
Potri.018G076500.v3.0	29.0069	30.4139	31.1447	10.069	9.01899	9.81814	1290	1058	1228	400	399	325	0.3112	-1.684	4.4109999999999996e-94	9.152e-92	Down Regulation	GO:0005515	-	PF00041,PF07227	PTHR21736,PTHR21736:SF17	-	AT3G24440.1	VIL1,VRN5	Fibronectin type III domain-containing protein	-	-	GO:0005515//protein binding;	-
Potri.018G078800.v3.0	1325.24	1315.11	1296.21	633.21	650.33	606.879	6422	4985	5569	2741	3135	2189	0.469	-1.092	1e-100	1e-100	Down Regulation	-	-	-	-	-	-	-	-	-	-	-	-
Potri.018G089300.v3.0	1.80648	1.85882	0.745442	0.591896	0.885832	0.710335	41	33	15	12	20	12	0.4857	-1.042	0.02102	0.08991	Down Regulation	GO:0016788	-	PF00657	PTHR22835,PTHR22835:SF157	-	-	-	GDSL-like Lipase/Acylhydrolase superfamily protein	-	-	GO:0016788//hydrolase activity, acting on ester bonds;	-
Potri.018G091000.v3.0	4.2253	4.42345	4.50308	0.670412	0.56856	0.625771	127	104	120	18	17	14	0.1381	-2.856	3.057e-23	1.222e-21	Down Regulation	GO:0006468,GO:0004672	-	PF07714	PTHR27009,PTHR27009:SF17	KOG1187	-	-	Protein kinase superfamily protein	-	-	-	-
Potri.018G094900.v3.0	16.079	19.5565	17.6949	7.75005	5.50005	5.25048	288	274	281	124	98	70	0.3402	-1.555	2.161e-21	7.955e-20	Down Regulation	GO:0048046,GO:0016762,GO:0006073,GO:0005618,GO:0005975,GO:0004553	-	PF06955,PF00722	PTHR31062,PTHR31062:SF47	-	AT4G25810.1	XTH23,XTR6	xyloglucan endotransglycosylase 6	-	-	-	-
Potri.018G095100.v3.0	109.423	109.006	105.868	21.5683	19.8145	22.8312	2215	1726	1900	390	399	344	0.1926	-2.376	1e-100	1e-100	Down Regulation	GO:0048046,GO:0016762,GO:0006073,GO:0005618,GO:0005975,GO:0004553	K08235	PF06955,PF00722	PTHR31062,PTHR31062:SF32	-	AT4G25810.1	XTH23,XTR6	xyloglucan endotransglycosylase 6	-	-	-	-
Potri.018G095200.v3.0	90.3729	80.6783	86.3639	16.9147	16.6163	16.4837	1591	1111	1348	266	291	216	0.1894	-2.4	1e-100	1e-100	Down Regulation	GO:0048046,GO:0016762,GO:0006073,GO:0005618,GO:0005975,GO:0004553	K08235	PF06955,PF00722	PTHR31062,PTHR31062:SF32	-	AT4G25810.1	XTH23,XTR6	xyloglucan endotransglycosylase 6	-	-	-	-
Potri.018G096500.v3.0	0.603133	0.680346	0.860354	0.238304	0.124826	0.381319	34	30	43	12	7	16	0.3313	-1.594	0.000279	0.002217	Down Regulation	GO:0016020,GO:0004970	K05387	PF00497,PF13458,PF00060	PTHR18966,PTHR18966:SF204	KOG1052	AT2G29110.1	ATGLR2.8,GLR2.8	glutamate receptor 2.8	-	-	-	-
Potri.018G097900.v3.0	2.40947	1.90062	1.7925	0.803464	0.36074	1.17086	47	29	31	14	7	17	0.3637	-1.459	0.0008123	0.005805	Down Regulation	-	-	-	PTHR33133,PTHR33133:SF4	-	-	-	-	-	-	-	-
Potri.018G098000.v3.0	71.2753	60.8275	71.3053	24.6164	19.4368	23.43	752	502	667	232	204	184	0.3223	-1.633	5.383e-44	4.1810000000000006e-42	Down Regulation	GO:0008270,GO:0005515	-	PF13639	PTHR14155,PTHR14155:SF138	-	-	-	RING/U-box superfamily protein	-	-	-	-
Potri.018G099700.v3.0	0.082335	0.210518	0.0928665	0	0	0	2	4	2	0	0	0	0.06681	-3.904	0.03592	1	Down Regulation	GO:0003333	K15015	PF03222	PTHR22950,PTHR22950:SF246	KOG1303	-	-	Transmembrane amino acid transporter family protein	GO:0003333//amino acid transmembrane transport;	-	-	-
Potri.018G099800.v3.0	1434.49	1466.12	1446.71	694.104	672.502	704.621	24110	19275	21558	10421	11244	8815	0.4652	-1.104	1e-100	1e-100	Down Regulation	GO:0016021	-	PF00335	PTHR32191,PTHR32191:SF2	-	AT2G23810.1	TET8	tetraspanin8	-	GO:0016021//integral component of membrane;	-	-
Potri.018G100300.v3.0	26.2255	42.8907	28.2476	17.8534	17.1004	12.5381	222	284	212	135	144	79	0.4809	-1.056	1.523e-08	2.342e-07	Down Regulation	-	-	-	PTHR38934	-	-	-	glycine-rich protein	-	-	-	-
Potri.018G100800.v3.0	1.06901	1.02498	1.50718	0.299182	0.268654	0.538574	8	6	10	2	2	3	0.2933	-1.769	0.04794	0.1684	Down Regulation	-	-	-	-	-	-	-	-	-	-	-	-
Potri.018G101000.v3.0	3.93505	5.74932	3.59297	2.9368	1.1302	2.51747	21	24	17	14	6	10	0.4815	-1.054	0.04093	0.1497	Down Regulation	-	-	-	-	-	-	-	-	-	-	-	-
Potri.018G104200.v3.0	2.83519	4.53071	2.19851	0.793483	1.60316	0.714196	16	20	11	4	9	3	0.3259	-1.617	0.01179	0.05683	Down Regulation	-	-	-	-	-	-	-	-	-	-	-	-
Potri.018G107200.v3.0	0.591277	0.431944	0.952724	0.283681	0	0	7	4	10	3	0	0	0.1419	-2.817	0.0202	1	Down Regulation	GO:0016021,GO:0005215	-	PF16913	PTHR31376,PTHR31376:SF10	-	AT2G24220.1	ATPUP5,PUP5	purine permease 5	-	-	-	-
Potri.018G108100.v3.0	1.13737	0.484681	0.641427	0.212211	0	0	6	2	3	1	0	0	0.09965	-3.327	0.04659	1	Down Regulation	-	-	-	-	-	-	-	-	-	-	-	-
Potri.018G111200.v3.0	37.8342	37.7258	38.8215	15.6216	16.1733	16.7043	1418	1106	1290	523	603	466	0.4134	-1.274	1.0200000000000001e-66	1.288e-64	Down Regulation	GO:0006950,GO:0005516	-	PF07887	PTHR31713,PTHR31713:SF11	-	-	-	Calmodulin-binding protein	-	-	-	-
Potri.018G112100.v3.0	0.385095	0.601717	0.627397	0.0958011	0	0.229942	9	11	13	2	0	4	0.1855	-2.43	0.006205	0.03362	Down Regulation	GO:0005975,GO:0004553	K01183	PF00704	PTHR11177,PTHR11177:SF208	KOG2806	-	-	Glycosyl hydrolase family protein with chitinase insertion domain	-	-	-	ko00520(Amino sugar and nucleotide sugar metabolism)
Potri.018G113700.v3.0	11.5241	12.7563	10.1449	6.13581	2.96677	4.15383	82	71	64	39	21	22	0.375	-1.415	2.803e-06	3.259e-05	Down Regulation	-	-	-	PTHR35121,PTHR35121:SF2	-	-	-	-	-	-	-	-
Potri.018G124400.v3.0	13.1228	13.4508	13.7581	5.84608	6.64427	5.85089	681	546	633	271	343	226	0.445	-1.168	6.323e-32	3.397e-30	Down Regulation	GO:0005515	-	PF08263,PF00560,PF13855	PTHR27004,PTHR27004:SF11	KOG0472	AT1G58190.1	AtRLP9,RLP9	receptor like protein 9	-	-	GO:0005515//protein binding;	-
Potri.018G126000.v3.0	1.31048	1.34028	1.2416	0.234728	0.316165	0.422547	25	20	21	4	6	6	0.2413	-2.051	0.0003017	0.002379	Down Regulation	-	-	PF14547	PTHR31731	-	-	-	Bifunctional inhibitor/lipid-transfer protein/seed storage 2S albumin superfamily protein	-	-	-	-
Potri.018G129200.v3.0	264.54	287.377	295.666	109.355	119.481	111.168	4073	3461	4036	1504	1830	1274	0.3922	-1.351	1e-100	1e-100	Down Regulation	GO:0009055	-	PF02298	PTHR33021,PTHR33021:SF55	-	AT3G20570.1	AtENODL9,ENODL9	early nodulin-like protein 9	-	-	GO:0009055//electron transfer activity;	-
Potri.018G141800.v3.0	65.695	66.0874	66.3096	31.063	31.587	26.725	1037	816	928	438	496	314	0.4418	-1.179	3.861e-43	2.903e-41	Down Regulation	GO:0046983	-	PF00010	PTHR31945,PTHR31945:SF9	-	-	-	basic helix-loop-helix (bHLH) DNA-binding superfamily protein	-	-	GO:0046983//protein dimerization activity;	-
Potri.018G145700.v3.0	0.26607	0.127556	0.131295	0.0186162	0.0167167	0.0670241	16	6	7	1	1	3	0.1791	-2.481	0.00986	0.04914	Down Regulation	GO:0005524	K12446	PF10509,PF08544,PF13528	PTHR10457,PTHR10457:SF12	KOG0631	AT4G16130.1	ARA1,ATISA1,ISA1	arabinose kinase	-	-	GO:0005524//ATP binding;	ko00520(Amino sugar and nucleotide sugar metabolism)
Potri.018G147100.v3.0	0.609433	0.779113	0.515539	0.0852809	0.153158	0.102346	8	8	6	1	2	1	0.1774	-2.495	0.01829	0.08046	Down Regulation	-	-	-	-	-	-	-	-	-	-	-	-
Potri.019G006900.v3.0	0.324425	0.51844	0.182961	0	0	0.108965	4	5	2	0	0	1	0.0959	-3.382	0.04044	1	Down Regulation	GO:0004866	-	PF00197	PTHR33107,PTHR33107:SF4	-	AT1G73260.1	ATKTI1,KTI1	kunitz trypsin inhibitor 1	-	-	GO:0004866//endopeptidase inhibitor activity;	-
Potri.019G011900.v3.0	1.27031	2.70666	2.5074	0.829551	0.851319	0.426662	12	20	21	7	8	3	0.3255	-1.619	0.007279	0.0384	Down Regulation	GO:0006468,GO:0005524,GO:0004672	-	PF00069	PTHR27002,PTHR27002:SF142	-	AT5G60900.1	RLK1	receptor-like protein kinase 1	-	-	-	-
Potri.019G012800.v3.0	3.34407	3.74074	3.14317	2.02779	1.26061	1.12318	24	21	20	13	9	6	0.4236	-1.239	0.01365	0.06397	Down Regulation	-	-	-	PTHR33592,PTHR33592:SF2	-	-	-	-	-	-	-	-
Potri.019G015300.v3.0	31.1367	25.3849	28.4528	14.1417	9.82497	14.3245	806	514	653	327	253	276	0.4389	-1.188	3.384e-09	5.602e-08	Down Regulation	GO:0006629	-	PF01734	PTHR32176	KOG0513	AT2G26560.1	PLA IIA,PLA2A,PLP2	phospholipase A 2A	GO:0006629//lipid metabolic process;	-	-	-
Potri.019G018200.v3.0	5.34786	6.06492	7.39394	2.80028	2.86138	2.54944	62	55	76	29	33	22	0.428	-1.224	3.154e-05	0.000304	Down Regulation	-	K09422	PF00249	PTHR10641,PTHR10641:SF523	-	AT3G23250.1	ATMYB15,ATY19,MYB15	myb domain protein 15	-	-	-	-
Potri.019G026900.v3.0	0.551287	1.61092	2.66486	0.352659	0.395843	0.31742	7	16	30	4	5	3	0.2187	-2.193	0.001822	0.01181	Down Regulation	-	-	PF13499	PTHR23063,PTHR23063:SF1	-	-	-	Calcium-binding EF-hand family protein	-	-	-	-
Potri.019G028800.v3.0	0.307591	0.294924	0.260201	0	0	0	4	3	3	0	0	0	0.05507	-4.183	0.01673	1	Down Regulation	GO:0005509	-	PF13202,PF00036	PTHR23063,PTHR23063:SF1	-	-	-	Calcium-binding EF-hand family protein	-	-	GO:0005509//calcium ion binding;	-
Potri.019G037300.v3.0	73.8942	71.0216	68.3514	32.5895	27.1668	23.662	1523	1145	1249	600	557	363	0.3825	-1.386	8.794999999999999e-51	7.861e-49	Down Regulation	-	-	-	-	-	-	-	-	-	-	-	-
Potri.019G049700.v3.0	15.6183	15.8131	15.4301	7.30643	6.67549	7.25599	1096	868	960	458	466	379	0.4417	-1.179	1.127e-46	9.254999999999999e-45	Down Regulation	-	-	PF13632,PF14570	PTHR13301,PTHR13301:SF72	KOG0320	AT3G03050.1	ATCSLD3,CSLD3,KJK	cellulose synthase-like D3	-	-	-	-
Potri.019G053900.v3.0	1.3559	1.85435	1.49377	0.353	0.253584	0.508364	43	46	42	10	8	12	0.2277	-2.135	3.078e-07	4.077e-06	Down Regulation	GO:0043565,GO:0006355,GO:0003700	K18835	PF03106	PTHR31221,PTHR31221:SF35	-	AT3G01080.1	ATWRKY58,WRKY58	WRKY DNA-binding protein 58	-	-	-	ko04626(Plant-pathogen interaction)
Potri.019G059000.v3.0	34.0867	37.3519	35.3423	11.6137	10.8543	17.9198	161	138	148	49	51	63	0.365	-1.454	8.902e-12	1.835e-10	Down Regulation	-	-	-	-	-	-	-	-	-	-	-	-
Potri.019G059300.v3.0	1.22914	0.827035	1.67823	0.144842	0.325157	0.347651	19	10	23	2	5	4	0.2115	-2.241	0.001009	0.007025	Down Regulation	GO:0043565,GO:0006355,GO:0003700	-	PF03106	PTHR31282,PTHR31282:SF1	-	AT2G40740.1	ATWRKY55,WRKY55	WRKY DNA-binding protein 55	-	-	-	-
Potri.019G068200.v3.0	5.21212	5.77485	5.50321	2.67431	2.61973	2.19798	360	312	337	165	180	113	0.4458	-1.166	9.066e-19	2.912e-17	Down Regulation	GO:0007165,GO:0005515,GO:0043531	-	PF07725,PF13676,PF12799,PF00931	PTHR11017,PTHR11017:SF174	KOG4658	-	-	disease resistance protein (TIR-NBS-LRR class), putative	-	-	-	-
Potri.019G068900.v3.0	32.538	31.7571	31.2034	9.00849	9.84781	9.73671	1302	994	1107	322	392	290	0.292	-1.776	4.118e-99	9.144e-97	Down Regulation	-	-	PF07738	PTHR12953,PTHR12953:SF1	KOG1396	-	-	Galactose-binding protein	-	-	-	-
Potri.019G071200.v3.0	9.24182	7.74209	8.83769	3.88779	4.06812	4.74286	322	211	273	121	141	123	0.477	-1.068	9.92e-13	2.225e-11	Down Regulation	GO:0055114,GO:0020037,GO:0016705,GO:0005506	K15639	PF00067	PTHR24282,PTHR24282:SF20	KOG0157	AT2G26710.1	BAS1,CYP72B1,CYP734A1	Cytochrome P450 superfamily protein	-	-	-	ko00905(Brassinosteroid biosynthesis)
Potri.019G073100.v3.0	0.278024	0.420057	0.228063	0.0565895	0.0254076	0	11	13	8	2	1	0	0.09063	-3.464	0.001375	0.009242	Down Regulation	GO:0006468,GO:0005524,GO:0004672	-	PF00069	PTHR24056,PTHR24056:SF213	-	-	-	Protein kinase superfamily protein	-	-	-	-
Potri.019G075000.v3.0	1.52358	1.36345	1.89031	0.511685	0.153158	0.614075	10	7	11	3	1	3	0.2534	-1.981	0.02248	0.09464	Down Regulation	GO:0080019	-	PF03015	PTHR11011,PTHR11011:SF40	-	AT3G44540.1	FAR4	fatty acid reductase 4	-	-	GO:0080019//fatty-acyl-CoA reductase (alcohol-forming) activity;	-
Potri.019G075600.v3.0	0.87647	1.00845	0.889721	0	0.264321	0	10	9	9	0	3	0	0.1022	-3.291	0.003572	0.02116	Down Regulation	GO:0006355,GO:0003700	-	PF00847	PTHR31985,PTHR31985:SF28	-	-	-	Integrase-type DNA-binding superfamily protein	-	-	-	-
Potri.019G084800.v3.0	54.9602	64.2166	61.2725	29.5698	30.9261	29.8958	3196	2921	3159	1536	1789	1294	0.4898	-1.03	2.858e-68	3.761e-66	Down Regulation	GO:0006468,GO:0005524,GO:0004672,GO:0005515	-	PF08263,PF00069,PF00560,PF13855	PTHR27000,PTHR27000:SF14	KOG0472	-	-	leucine-rich repeat transmembrane protein kinase family protein	-	-	-	-
Potri.019G088800.v3.0	0.344416	0.660463	0.38847	0.257044	0.230815	0.0771197	12	18	12	8	8	2	0.4079	-1.294	0.04487	0.1605	Down Regulation	GO:0055114,GO:0016491,GO:0005507	K05909	PF00394,PF07731,PF07732	PTHR11709,PTHR11709:SF118	-	AT5G09360.1	LAC14	laccase 14	-	-	-	-
Potri.019G094600.v3.0	4.08596	4.32205	3.53247	1.95039	1.89733	1.78337	197	163	151	84	91	64	0.4612	-1.116	6.024e-10	1.071e-08	Down Regulation	GO:0005515,GO:0006468,GO:0004672	-	PF13855,PF07714,PF12819	PTHR27003,PTHR27003:SF44	KOG1187	-	-	Leucine-rich repeat transmembrane protein kinase protein	-	-	-	-
Potri.019G096200.v3.0	3.67377	3.52247	4.40266	0.771132	0.461631	1.54239	16	12	17	3	2	5	0.2252	-2.151	0.002393	0.015	Down Regulation	-	-	-	PTHR36744	-	-	-	-	-	-	-	-
Potri.019G097300.v3.0	3.29408	3.78151	2.65388	1.27939	1.52053	1.85151	98	88	70	34	45	41	0.4649	-1.105	2.024e-05	0.0002034	Down Regulation	GO:0005524,GO:0007165,GO:0005515	-	PF00004,PF13676	PTHR11017,PTHR11017:SF174	-	AT4G16860.1	RPP4	Disease resistance protein (TIR-NBS-LRR class) family	-	-	-	-
Potri.019G097800.v3.0	3.43132	4.42308	3.59722	1.27512	1.44557	1.10945	241	243	224	80	101	58	0.3295	-1.602	1.691e-20	5.947e-19	Down Regulation	GO:0007165,GO:0005515,GO:0043531	-	PF07725,PF13676,PF13855,PF00931	PTHR11017,PTHR11017:SF174	KOG4658	-	-	disease resistance protein (TIR-NBS-LRR class), putative	-	-	-	-
Potri.019G098800.v3.0	0.277487	0.399088	0.508592	0	0.139471	0.1398	8	9	13	0	4	3	0.2293	-2.125	0.01579	0.07183	Down Regulation	GO:0007165,GO:0005515,GO:0043531	-	PF13676,PF00931	PTHR11017,PTHR11017:SF174	-	AT4G16860.1	RPP4	Disease resistance protein (TIR-NBS-LRR class) family	-	-	-	-
Potri.019G099900.v3.0	18.3116	24.9278	21.0144	10.7865	11.8893	8.65037	401	427	408	211	259	141	0.4799	-1.059	6.435e-15	1.677e-13	Down Regulation	GO:0006355,GO:0003677	-	PF02365	PTHR31989,PTHR31989:SF21	-	AT4G17980.1	anac071,NAC071	NAC domain containing protein 71	-	-	-	-
Potri.019G104100.v3.0	8.2693	7.85324	8.52757	3.17393	3.56259	3.1742	35	26	32	12	15	10	0.393	-1.347	0.001434	0.009581	Down Regulation	-	-	-	PTHR33320,PTHR33320:SF2	-	-	-	-	-	-	-	-
Potri.019G105700.v3.0	0.187383	0.143733	0.295892	0.0419543	0.0376733	0	5	3	7	1	1	0	0.1302	-2.942	0.03793	1	Down Regulation	GO:0005886	-	PF06687,PF13857,PF13962	PTHR24177,PTHR24177:SF36	KOG4412	AT5G02620.1	ANK1,ATANK1	ankyrin-like1	-	GO:0005886//plasma membrane;	-	-
Potri.019G106200.v3.0	2.51022	2.56009	1.81331	1.10511	0.652114	1.40203	89	71	57	35	23	37	0.442	-1.178	9.474e-05	0.0008262	Down Regulation	-	-	PF13962,PF12796	PTHR24177,PTHR24177:SF36	KOG4412	-	-	Ankyrin repeat family protein	-	-	-	-
Potri.019G108600.v3.0	2.49064	4.82437	4.08613	1.68983	2.42784	1.62237	33	50	48	20	32	16	0.4995	-1.001	0.005509	0.03042	Down Regulation	-	-	-	-	-	-	-	-	-	-	-	-
Potri.019G113700.v3.0	14.6527	19.6938	19.5642	6.02906	6.60881	5.57328	604	635	715	222	271	171	0.3317	-1.592	9.017e-40	6.132e-38	Down Regulation	-	-	PF07725,PF13173	PTHR11017,PTHR11017:SF174	KOG4658	-	-	disease resistance protein (TIR-NBS-LRR class), putative	-	-	-	-
Potri.019G114100.v3.0	5.38686	9.42388	8.15449	2.53915	1.85254	1.90452	38	52	51	16	13	10	0.2698	-1.89	1.346e-06	1.631e-05	Down Regulation	GO:0007165,GO:0005515	-	PF13676	PTHR11017,PTHR11017:SF174	-	AT4G16860.1	RPP4	Disease resistance protein (TIR-NBS-LRR class) family	-	-	-	-
Potri.019G120600.v3.0	94.2819	90.8332	93.3169	15.8168	9.42304	12.2286	694	523	609	104	69	67	0.1307	-2.936	7.190999999999999e-94	1.481e-91	Down Regulation	-	-	PF13833	PTHR10891,PTHR10891:SF585	-	AT5G54490.1	PBP1	pinoid-binding protein 1	-	-	-	-
Potri.019G125100.v3.0	2.66766	1.89466	3.00887	0.995461	0.446943	0.796436	18	10	18	6	3	4	0.2844	-1.814	0.006287	0.03398	Down Regulation	-	-	-	PTHR34558,PTHR34558:SF2	-	-	-	-	-	-	-	-
Potri.019G130600.v3.0	6.60712	6.2432	5.91318	3.21588	2.74335	2.89454	92	68	73	40	38	30	0.4597	-1.121	1.682e-05	0.0001715	Down Regulation	GO:0005515	-	PF00043,PF13417	PTHR11260,PTHR11260:SF297	KOG0406	AT1G78340.1	ATGSTU22,GSTU22	glutathione S-transferase TAU 22	-	-	GO:0005515//protein binding;	-
Potri.T000800.v3.0	3.92361	3.4971	2.49323	1.73221	1.13882	1.74474	142	99	80	56	41	47	0.4505	-1.15	4.868e-06	5.441e-05	Down Regulation	GO:0016829,GO:0010333,GO:0008152,GO:0000287	-	PF01397,PF03936	PTHR31225,PTHR31225:SF16	-	AT3G25820.1	ATTPS-CIN,TPS-CIN	terpene synthase-like sequence-1,8-cineole	-	-	-	-
Potri.T002300.v3.0	2.80002	3.81825	3.77066	1.72876	2.03001	1.43632	165	176	197	91	119	63	0.4931	-1.02	4.074e-08	5.969e-07	Down Regulation	GO:0043531	-	PF07725,PF00931	PTHR11017,PTHR11017:SF172	KOG4658	-	-	Disease resistance protein (TIR-NBS-LRR class) family	-	-	GO:0043531//ADP binding;	-
Potri.T002400.v3.0	11.1756	17.6821	14.2691	5.36768	4.63459	4.21192	606	750	686	260	250	170	0.323	-1.631	6.631e-15	1.723e-13	Down Regulation	GO:0007165,GO:0005515,GO:0043531	-	PF07725,PF13676,PF00931	PTHR11017,PTHR11017:SF172	KOG4658	-	-	Disease resistance protein (TIR-NBS-LRR class) family	-	-	-	-
Potri.T002500.v3.0	8.03472	11.5478	9.85048	4.33906	4.94981	3.50879	483	543	525	233	296	157	0.428	-1.224	1.311e-19	4.416e-18	Down Regulation	GO:0007165,GO:0005515,GO:0043531	-	PF07725,PF13676,PF00931	PTHR11017,PTHR11017:SF172	KOG4658	-	-	Disease resistance protein (TIR-NBS-LRR class) family	-	-	-	-
Potri.T004500.v3.0	56.4334	62.4867	64.9956	22.6419	24.3043	20.926	1942	1682	1983	696	832	536	0.3614	-1.468	8.447999999999999e-91	1.656e-88	Down Regulation	GO:0007165,GO:0005515	-	PF05729,PF13676	PTHR11017,PTHR11017:SF155	-	-	-	Disease resistance protein (TIR-NBS-LRR class) family	-	-	-	-
Potri.T004600.v3.0	4.33115	6.05291	4.61206	1.1444	2.16342	1.51796	161	176	152	38	80	42	0.3173	-1.656	1.889e-13	4.427e-12	Down Regulation	GO:0006629	-	PF01764	PTHR21493,PTHR21493:SF148	-	AT5G14930.2	SAG101	senescence-associated gene 101	GO:0006629//lipid metabolic process;	-	-	-
Potri.T005200.v3.0	1.01331	1.33354	1.04207	0.33364	0.509313	0.280282	34	35	31	10	17	7	0.3295	-1.602	0.0002237	0.001813	Down Regulation	GO:0007165,GO:0005515,GO:0043531	-	PF13676,PF00931	PTHR11017,PTHR11017:SF172	-	-	-	Disease resistance protein (TIR-NBS-LRR class) family	-	-	-	-
Potri.T005300.v3.0	1.29985	2.4234	1.40503	0.272842	0.408336	0.291056	48	70	46	9	15	8	0.1882	-2.41	3.196e-09	5.3e-08	Down Regulation	-	-	PF07725	PTHR11017,PTHR11017:SF172	-	-	-	Disease resistance protein (TIR-NBS-LRR class) family	-	-	-	-
Potri.T005500.v3.0	0.230693	0.196616	0.289113	0.0860854	0.0257671	0	9	6	10	3	1	0	0.157	-2.671	0.01126	0.05477	Down Regulation	GO:0007165,GO:0005515,GO:0043531	-	PF07725,PF13676,PF00931	PTHR11017,PTHR11017:SF172	-	-	-	Disease resistance protein (TIR-NBS-LRR class) family	-	-	-	-
Potri.T005600.v3.0	0.0299675	0.114934	0.270405	0	0.0301248	0	1	3	8	0	1	0	0.0877	-3.511	0.03582	1	Down Regulation	GO:0007165,GO:0005515,GO:0043531	-	PF13676,PF00931	PTHR11017,PTHR11017:SF155	-	-	-	Disease resistance protein (TIR-NBS-LRR class) family	-	-	-	-
Potri.T013100.v3.0	3.65971	5.52932	3.64535	2.02188	2.15002	1.40479	77	91	68	38	45	22	0.4303	-1.217	1.439e-05	0.0001484	Down Regulation	-	-	PF03087	PTHR31509,PTHR31509:SF18	-	-	-	-	-	-	-	-
Potri.T013700.v3.0	0.608296	2.02192	0.960545	0.408585	0.244595	0	5	13	7	3	2	0	0.1874	-2.416	0.0169	0.07581	Down Regulation	-	-	-	PTHR23155,PTHR23155:SF497	-	-	-	-	-	-	-	-
Potri.T021000.v3.0	1.47089	0.940208	1.86641	0.205828	0.800912	0.576368	24	12	27	3	13	7	0.3614	-1.468	0.0096	0.04816	Down Regulation	GO:0004674,GO:0006468,GO:0004672	-	PF11883,PF07714	PTHR27002,PTHR27002:SF101	KOG1187	AT3G16030.1	CES101	lectin protein kinase family protein	-	-	-	-
Potri.T025700.v3.0	35.4365	39.5299	38.5017	17.479	20.004	17.8918	463	404	446	204	260	174	0.4779	-1.065	1.4750000000000002e-20	5.208e-19	Down Regulation	-	-	-	-	-	-	-	hAT transposon superfamily	-	-	-	-
Potri.T026400.v3.0	0.750395	1.48695	1.50232	0.420026	0.528034	0.579685	40	62	71	20	28	23	0.4008	-1.319	0.0001055	0.0009134	Down Regulation	GO:0005515,GO:0043531	-	PF13855,PF00931	PTHR23155,PTHR23155:SF497	KOG4658	-	-	NB-ARC domain-containing disease resistance protein	-	-	-	-
Potri.T026500.v3.0	5.27429	10.0529	6.70605	3.32796	2.98838	3.60739	55	82	62	31	31	28	0.4419	-1.178	0.0001145	0.0009864	Down Regulation	-	-	-	PTHR32166	-	-	-	hAT transposon superfamily	-	-	-	-
Potri.T026600.v3.0	8.6515	10.4473	9.35838	4.17746	4.86188	4.08912	415	392	398	179	232	146	0.4528	-1.143	4.452e-20	1.523e-18	Down Regulation	GO:0005515,GO:0043531	K13459	PF13855,PF00931	PTHR23155,PTHR23155:SF497	KOG4658	-	-	LRR and NB-ARC domains-containing disease resistance protein	-	-	-	ko04626(Plant-pathogen interaction)
Potri.T027700.v3.0	48.5496	53.2059	53.8831	24.1479	24.9646	24.3657	3124	2678	3074	1388	1598	1167	0.4614	-1.116	1.833e-88	3.473e-86	Down Regulation	GO:0005515,GO:0043531	-	PF13855,PF00931	PTHR23155,PTHR23155:SF497	-	-	-	NB-ARC domain-containing disease resistance protein	-	-	-	-
Potri.T027800.v3.0	7.32689	9.83521	8.88388	3.48598	5.52401	4.18353	40	42	43	17	30	17	0.4991	-1.002	0.004507	0.02574	Down Regulation	-	-	-	-	-	-	-	-	-	-	-	-
Potri.T027900.v3.0	12.9969	14.154	13.2477	4.31105	4.74217	5.56173	135	115	122	40	49	43	0.3517	-1.508	9.443e-12	1.936e-10	Down Regulation	-	-	-	-	-	-	-	-	-	-	-	-
Potri.T028000.v3.0	36.9271	41.5143	40.9328	12.0603	12.9692	13.1176	1683	1480	1654	491	588	445	0.3121	-1.68	1e-100	1e-100	Down Regulation	GO:0005515,GO:0043531	-	PF13855,PF00931	PTHR23155,PTHR23155:SF497	KOG4658	-	-	NB-ARC domain-containing disease resistance protein	-	-	-	-
Potri.T028100.v3.0	4.71857	5.61808	5.04802	2.69784	2.789	1.76848	233	217	221	119	137	65	0.4651	-1.104	1.03e-10	1.943e-09	Down Regulation	GO:0005515,GO:0043531	-	PF13855,PF00931	PTHR23155,PTHR23155:SF497	KOG4658	-	-	NB-ARC domain-containing disease resistance protein	-	-	-	-
Potri.T029000.v3.0	0.97814	0.937857	1.16455	0.471461	0.47798	0.383285	72	54	76	31	35	21	0.4242	-1.237	1.661e-05	0.0001695	Down Regulation	GO:0005515,GO:0043531	-	PF13855,PF00931	PTHR23155,PTHR23155:SF497	KOG4658	-	-	LRR and NB-ARC domains-containing disease resistance protein	-	-	-	-
Potri.T038300.v3.0	3.55797	4.18881	3.4916	1.4177	1.4347	1.48534	177	163	154	63	71	55	0.3772	-1.407	1.461e-13	3.442e-12	Down Regulation	GO:0007165,GO:0005515,GO:0043531	-	PF13676,PF00931	PTHR11017,PTHR11017:SF161	-	-	-	transmembrane receptors;ATP binding	-	-	-	-
Potri.T039700.v3.0	4.52843	4.1972	3.57536	1.77432	1.82088	1.52097	40	29	28	14	16	10	0.407	-1.297	0.00172	0.01123	Down Regulation	-	-	-	-	-	-	-	-	-	-	-	-
Potri.T043800.v3.0	2.96406	6.01834	3.14654	2.04948	1.84035	1.99109	34	54	32	21	21	17	0.4777	-1.066	0.005235	0.02917	Down Regulation	GO:0043565,GO:0006355,GO:0003700	-	PF03106	PTHR31221,PTHR31221:SF25	-	AT5G13080.1	ATWRKY75,WRKY75	WRKY DNA-binding protein 75	-	-	-	-
Potri.T044500.v3.0	0.16181	0.0517153	0.13688	0	0	0	4	1	3	0	0	0	0.07055	-3.825	0.04455	1	Down Regulation	GO:0043531	-	PF00931	PTHR23155,PTHR23155:SF497	-	-	-	NB-ARC domain-containing disease resistance protein	-	-	GO:0043531//ADP binding;	-
Potri.T048200.v3.0	8.39817	7.15761	6.50066	1.29041	3.64175	1.99109	51	34	35	7	22	9	0.3098	-1.691	6.151e-05	0.0005582	Down Regulation	-	-	-	PTHR27000,PTHR27000:SF178	-	-	-	Leucine-rich repeat protein kinase family protein	-	-	-	-
Potri.T052000.v3.0	1.18051	0.898331	0.966932	0.361856	0.50859	0.35874	84	50	61	23	36	19	0.3951	-1.34	1.117e-05	0.0001175	Down Regulation	GO:0005515,GO:0043531	-	PF13855,PF00931	PTHR23155,PTHR23155:SF497	KOG4658	-	-	LRR and NB-ARC domains-containing disease resistance protein	-	-	-	-
Potri.T052300.v3.0	11.3005	11.289	11.9101	3.3182	3.7866	3.7333	183	143	171	48	61	45	0.3065	-1.706	5.618e-18	1.728e-16	Down Regulation	GO:0043531	-	PF00931	PTHR23155,PTHR23155:SF497	-	-	-	Disease resistance protein (CC-NBS-LRR class) family	-	-	GO:0043531//ADP binding;	-
Potri.T052400.v3.0	4.54675	5.60185	5.12832	1.79336	2.13137	1.99397	193	186	193	68	90	63	0.3796	-1.397	5.418e-15	1.419e-13	Down Regulation	-	-	-	PTHR23155,PTHR23155:SF497	-	-	-	NB-ARC domain-containing disease resistance protein	-	-	-	-
Potri.T055700.v3.0	32.6047	42.488	31.7119	15.3407	17.4963	20.8439	414	422	357	174	221	197	0.4904	-1.028	1.912e-13	4.476e-12	Down Regulation	-	-	PF13499	PTHR23063	-	-	-	Calcium-binding EF-hand family protein	-	-	-	-
Potri.T060600.v3.0	0.958961	1.63461	1.26189	0.268384	0.722995	0.536814	12	16	14	3	9	5	0.392	-1.351	0.03521	0.1336	Down Regulation	-	-	-	PTHR23155,PTHR23155:SF518	-	-	-	disease resistance protein (TIR-NBS-LRR class)	-	-	-	-
Potri.T063300.v3.0	2.31983	2.68133	2.36565	1.20956	0.638904	0.640409	73	66	66	34	20	15	0.3313	-1.594	4.155e-07	5.386e-06	Down Regulation	GO:0016757	-	PF13506	PTHR12726,PTHR12726:SF0	KOG2547	-	-	Nucleotide-diphospho-sugar transferases superfamily protein	-	-	GO:0016757//glycosyltransferase activity;	-
Potri.T065300.v3.0	0.446639	1.28474	1.38536	0.250002	0.336738	0	4	9	11	2	3	0	0.1955	-2.355	0.02109	0.09013	Down Regulation	-	-	-	-	-	-	-	-	-	-	-	-
Potri.T067500.v3.0	2.77744	1.63643	2.47892	0.811116	0.971135	0.584053	115	53	91	30	40	18	0.3364	-1.572	9.999e-08	1.399e-06	Down Regulation	GO:0007165,GO:0005515,GO:0043531	-	PF13676,PF00931	PTHR11017,PTHR11017:SF161	-	-	-	transmembrane receptors;ATP binding	-	-	-	-
Potri.T068500.v3.0	17.0519	13.8343	15.9042	7.28956	6.26319	7.99297	364	231	301	139	133	127	0.4461	-1.164	5.456e-15	1.428e-13	Down Regulation	-	-	-	PTHR11017,PTHR11017:SF161	-	AT1G64070.1	RLM1	Disease resistance protein (TIR-NBS-LRR class) family	-	-	-	-
Potri.T068600.v3.0	9.92754	11.532	13.471	5.0209	6.02831	5.99174	394	358	474	178	238	177	0.4768	-1.068	7.33e-16	2.017e-14	Down Regulation	GO:0007165,GO:0005515,GO:0043531	-	PF13676,PF00931	PTHR11017,PTHR11017:SF161	-	-	-	Disease resistance protein (TIR-NBS-LRR class) family	-	-	-	-
Potri.T069400.v3.0	4.02764	4.53604	3.1367	0.912506	1.63879	1.0951	84	74	58	17	34	17	0.3073	-1.702	5.834e-08	8.387e-07	Down Regulation	-	-	-	PTHR11017,PTHR11017:SF161	-	AT1G64070.1	RLM1	Disease resistance protein (TIR-NBS-LRR class) family	-	-	-	-
Potri.T069500.v3.0	26.3233	32.9427	26.5928	15.699	15.1544	12.9135	901	882	807	480	516	329	0.4999	-1	1.0549999999999999e-23	4.313999999999999e-22	Down Regulation	GO:0007165,GO:0005515,GO:0043531	-	PF13676,PF00931	PTHR11017,PTHR11017:SF161	-	-	-	Disease resistance protein (TIR-NBS-LRR class) family	-	-	-	-
Potri.T074200.v3.0	13.5229	14.8964	15.0959	6.3666	6.5874	6.27618	1265	1090	1252	532	613	437	0.4322	-1.21	7.537000000000001e-57	7.847000000000001e-55	Down Regulation	GO:0006355,GO:0003677,GO:0007165,GO:0005515,GO:0043531	-	PF02365,PF13676,PF00931,PF01582	PTHR11017,PTHR11017:SF174	-	-	-	disease resistance protein (TIR-NBS-LRR class), putative	-	-	-	-
Potri.T075400.v3.0	16.7348	19.2381	18.3876	8.56836	8.91119	9.12099	387	348	377	177	205	157	0.4782	-1.064	3.958e-18	1.231e-16	Down Regulation	GO:0006468,GO:0005524,GO:0004672	-	PF00069	PTHR27000,PTHR27000:SF10	KOG1187	AT5G48380.1	BIR1	BAK1-interacting receptor-like kinase 1	-	-	-	-
Potri.T079500.v3.0	52.1507	54.4805	49.454	21.944	21.9255	23.9307	1865	1524	1568	701	780	637	0.4235	-1.24	1.094e-68	1.453e-66	Down Regulation	GO:0005507,GO:0055114,GO:0016491	-	PF07732,PF07731,PF00394	PTHR11709,PTHR11709:SF28	KOG1263	-	-	Cupredoxin superfamily protein	-	-	-	-
Potri.T079700.v3.0	37.2175	42.3419	35.5471	16.9672	21.2265	16.5131	1299	1156	1100	529	737	429	0.4657	-1.103	2.4340000000000002e-32	1.336e-30	Down Regulation	GO:0005507,GO:0055114,GO:0016491	-	PF07732,PF07731,PF00394	PTHR11709,PTHR11709:SF28	KOG1263	-	-	Cupredoxin superfamily protein	-	-	-	-
Potri.T080000.v3.0	0.408196	0.489232	0.575511	0.0856813	0.307754	0.239928	16	15	20	3	12	7	0.4221	-1.244	0.03309	0.1274	Down Regulation	GO:0016021,GO:0015116,GO:0008272,GO:0055085,GO:0016020,GO:0008271	K17469	PF01740,PF00916	PTHR11814,PTHR11814:SF103	KOG0236	AT5G10180.1	AST68,SULTR2;1	slufate transporter 2;1	-	-	-	-
Potri.T080400.v3.0	10.2962	9.71548	9.60854	4.63114	3.17284	3.37587	336	248	278	135	103	82	0.3682	-1.442	8.133000000000001e-20	2.752e-18	Down Regulation	-	-	-	PTHR31250,PTHR31250:SF13	-	AT4G33050.3	EDA39	calmodulin-binding family protein	-	-	-	-
Potri.T085100.v3.0	0.245764	0.235643	0.300299	0.0458546	0.0617634	0.192606	12	9	13	2	3	7	0.3616	-1.467	0.04698	0.1658	Down Regulation	GO:0006468,GO:0005524,GO:0004672	-	PF01453,PF00069	PTHR27002,PTHR27002:SF64	KOG1187	AT5G60900.1	RLK1	receptor-like protein kinase 1	-	-	-	-
Potri.T095800.v3.0	2.84579	3.53418	2.98053	1.22881	1.26689	1.58393	70	68	65	27	31	29	0.4242	-1.237	1.488e-05	0.0001531	Down Regulation	GO:0006629	-	PF01734	PTHR32176	KOG0513	AT2G26560.1	PLA IIA,PLA2A,PLP2	phospholipase A 2A	GO:0006629//lipid metabolic process;	-	-	-
Potri.T095900.v3.0	2.13867	1.44444	1.95709	1.08417	0.730154	0.975832	53	28	43	24	18	18	0.4864	-1.04	0.004204	0.02432	Down Regulation	GO:0006629	-	PF01734	PTHR32176	KOG0513	AT2G26560.1	PLA IIA,PLA2A,PLP2	phospholipase A 2A	GO:0006629//lipid metabolic process;	-	-	-
Potri.T100800.v3.0	6.27661	7.16251	6.43802	2.88842	2.43489	2.64578	596	532	542	245	230	187	0.3915	-1.353	1.728e-34	1.01e-32	Down Regulation	GO:0043531	-	PF00931	PTHR23155,PTHR23155:SF554	KOG4658	-	-	NB-ARC domain-containing disease resistance protein	-	-	GO:0043531//ADP binding;	-
Potri.T103400.v3.0	2.19544	2.68727	3.1085	0.993559	1.22087	1.19237	47	45	59	19	26	19	0.4172	-1.261	0.0001558	0.001307	Down Regulation	-	-	PF00248	PTHR11732,PTHR11732:SF253	KOG1575	AT1G60710.1	ATB2	NAD(P)-linked oxidoreductase superfamily protein	-	-	-	-
Potri.T103700.v3.0	6.0343	7.21668	7.40992	2.83285	4.50056	2.68054	124	116	135	52	92	41	0.4785	-1.063	2.048e-06	2.422e-05	Down Regulation	-	-	-	PTHR34574,PTHR34574:SF1	-	-	-	calcium-binding EF hand family protein	-	-	-	-
Potri.T108100.v3.0	0.752995	1.54023	0.764379	0.0421481	0.264931	0.050582	20	32	18	1	7	1	0.1212	-3.045	1.418e-05	0.0001465	Down Regulation	GO:0016020,GO:0006810,GO:0005215	-	PF00854	PTHR11654,PTHR11654:SF130	-	-	-	Major facilitator superfamily protein	-	-	-	-
Potri.T114800.v3.0	0.781619	0.856491	0.671692	0.333335	0.299322	0.400036	21	18	16	8	8	8	0.4338	-1.205	0.02465	0.1016	Down Regulation	-	-	PF03140	PTHR31549,PTHR31549:SF12	-	-	-	Plant protein of unknown function (DUF247)	-	-	-	-
Potri.T115000.v3.0	52.0068	56.2127	58.0115	24.2906	25.5051	21.1308	453	383	448	189	221	137	0.4185	-1.257	1.295e-25	5.732e-24	Down Regulation	-	K13448	PF13499,PF13833	PTHR10891,PTHR10891:SF621	KOG0027	AT1G76650.3	CML38	calmodulin-like 38	-	-	-	ko04626(Plant-pathogen interaction)
Potri.T117600.v3.0	0.312172	0.266059	0.547715	0.11649	0.139471	0	9	6	14	3	4	0	0.2321	-2.107	0.01914	0.08328	Down Regulation	GO:0006508,GO:0004185	K16296	PF00450	PTHR11802,PTHR11802:SF29	KOG1282	AT1G33540.1	scpl18	serine carboxypeptidase-like 18	-	-	-	-
Potri.T119300.v3.0	0.230259	0.176621	0.0519423	0	0	0	5	3	1	0	0	0	0.06173	-4.018	0.02907	1	Down Regulation	GO:0005524	-	PF00004	PTHR23070,PTHR23070:SF36	-	-	-	P-loop containing nucleoside triphosphate hydrolases superfamily protein	-	-	GO:0005524//ATP binding;	-
Potri.T121900.v3.0	2.13257	1.45404	1.33631	0.0530527	0.142918	0.191006	45	24	25	1	3	3	0.0748	-3.741	5.125e-08	7.428e-07	Down Regulation	-	K01738	PF00291	PTHR10314,PTHR10314:SF97	KOG1252	AT3G04940.1	ATCYSD1,CYSD1	cysteine synthase D1	-	-	-	ko00920(Sulfur metabolism);ko00270(Cysteine and methionine metabolism)
Potri.T128300.v3.0	25.77	29.0059	28.2448	10.2853	11.4321	11.5907	460	405	447	164	203	154	0.3919	-1.352	1.1400000000000001e-29	5.755e-28	Down Regulation	-	-	PF01657	PTHR32099,PTHR32099:SF1	-	AT4G05200.1	CRK25	cysteine-rich RLK (RECEPTOR-like protein kinase) 25	-	-	-	-
Potri.T128500.v3.0	9.49371	8.7043	7.57135	4.07944	3.27758	4.3804	99	71	70	38	34	34	0.4411	-1.181	8.453e-06	9.077e-05	Down Regulation	-	-	-	-	-	-	-	-	-	-	-	-
Potri.T128700.v3.0	0.396237	0.434193	0.383074	0.0316842	0.284512	0.114073	14	12	12	1	10	3	0.354	-1.498	0.03752	0.1402	Down Regulation	GO:0006468,GO:0004672,GO:0004674	-	PF07714,PF11883	PTHR27002,PTHR27002:SF95	KOG1187	AT4G23310.1	CRK23	S-locus lectin protein kinase family protein	-	-	-	-
Potri.T132700.v3.0	0.680354	0.401437	0.560777	0.410115	0.263048	0.0703114	26	12	19	14	10	2	0.447	-1.162	0.043	0.1554	Down Regulation	GO:0005509,GO:0016021,GO:0004674,GO:0030247,GO:0006468,GO:0004672	-	PF07645,PF08488,PF13947,PF07714	PTHR27005,PTHR27005:SF7	KOG1187	-	-	Wall-associated kinase family protein	-	-	-	-
Potri.T137100.v3.0	1.73042	2.2122	2.1572	0.560758	0.73242	0.734145	38	38	42	11	16	12	0.3251	-1.621	4.177e-05	0.0003937	Down Regulation	GO:0003824,GO:0006470,GO:0004722	K14497	PF00481	PTHR13832,PTHR13832:SF326	KOG0698	AT2G29380.1	HAI3	highly ABA-induced PP2C gene 3	-	-	-	ko04075(Plant hormone signal transduction);ko04016(MAPK signaling pathway - plant)
Potri.T143700.v3.0	1.31607	0.759838	0.909802	0.570316	0.426768	0.399255	31	14	19	12	10	7	0.4536	-1.141	0.02539	0.1039	Down Regulation	GO:0016788	-	PF00657	PTHR22835,PTHR22835:SF211	-	-	-	GDSL-like Lipase/Acylhydrolase superfamily protein	-	-	GO:0016788//hydrolase activity, acting on ester bonds;	-
Potri.T154000.v3.0	0.157511	0.100683	0.288694	0.0220412	0.0989607	0.0264517	8	4	13	1	5	1	0.271	-1.883	0.04538	0.1618	Down Regulation	GO:0030246,GO:0005975,GO:0004553	-	PF02140,PF01301	PTHR23421,PTHR23421:SF49	-	AT5G20710.1	BGAL7	beta-galactosidase 7	-	-	-	-
Potri.T154700.v3.0	2.92606	2.3157	2.35738	0.467952	0.840405	0.935983	21	13	15	3	6	5	0.2853	-1.809	0.004495	0.02569	Down Regulation	GO:0006950	-	PF03242	PTHR35109,PTHR35109:SF2	-	-	-	-	GO:0006950//response to stress;	-	-	-
Potri.T161700.v3.0	0.228233	0.250095	0.183876	0	0.0983274	0	7	6	5	0	3	0	0.1575	-2.667	0.03318	1	Down Regulation	-	-	PF01535,PF13041	PTHR24015,PTHR24015:SF323	-	-	-	Pentatricopeptide repeat (PPR-like) superfamily protein	-	-	-	-
Potri.T165700.v3.0	1.97344	1.31629	0.58066	0.384213	0.517513	0.691642	23	12	6	4	6	6	0.3949	-1.34	0.04901	0.1713	Down Regulation	-	-	-	PTHR36751,PTHR36751:SF1	-	-	-	glycine-rich protein	-	-	-	-
Potri.T169800.v3.0	1.05732	1.22596	1.24802	0.440425	0.519074	0.660694	43	39	45	16	21	20	0.4455	-1.166	0.001027	0.007132	Down Regulation	GO:0006887,GO:0000145	K07195	PF03081	PTHR12542,PTHR12542:SF34	KOG2344	AT3G29400.1	ATEXO70E1,EXO70E1	exocyst subunit exo70 family protein E1	-	-	-	-
Potri.T170700.v3.0	9.7814	12.5048	9.73459	4.07944	7.51915	3.60739	51	51	45	19	39	14	0.4716	-1.084	0.001748	0.0114	Down Regulation	-	-	-	PTHR33333,PTHR33333:SF5	-	-	-	-	-	-	-	-
